# Supplementary material for: Latent trait modeling of tau neuropathology in progressive supranuclear palsy
Source: Acta Neuropathol. 2021 Feb 26;141(5):667–80. doi: 10.1007/s00401-021-02289-0 (PMC8043857; doi:10.1007/s00401-021-02289-0)
Supplement: Supplementary file 1 — Supplementary file1 (XLSX 196 KB) [file 401_2021_2289_MOESM1_ESM.xlsx]

## Sheet: Suppl.Table1.
S. Table 1. PSP GWAS followup SNP set genotyped in the extended PSP cohort. BP position is based on the GRCh37/hg19 assembly.
CHR	SNP	BP
1	rs575598	18213211
1	rs9425592	172359116
1	rs1411478	180962282
2	rs1868402	68409037
2	rs7571971	88895351
2	rs6543017	101698782
2	rs2197551	138440922
2	rs6723687	201337667
3	rs154239	10364793
3	rs3903470	24508021
3	rs1768208	39523003
3	rs7632726	72812746
3	rs7433256	77333765
3	rs6762033	135337113
3	rs11928846	140798999
3	rs9875837	152488040
3	rs6771438	186682324
4	rs767092	15509291
4	rs17470661	45083659
5	rs2547996	95174319
6	rs6922617	41336101
6	rs2022421	46021435
6	rs12203224	134101494
6	rs1333619	137732135
7	rs10486848	84737683
7	rs1029563	84738495
7	rs2732744	84842884
7	rs17616515	148139557
8	rs11203544	13741215
8	rs643472	29153777
8	rs16904149	91229254
10	rs2305196	71144324
10	rs2475229	116258384
11	rs7107683	15649614
12	rs2686346	121695522
13	rs16964707	105035415
13	rs10492532	105959343
14	rs2208927	24375487
15	rs3088159	42190692
17	rs242557	44019712
17	rs8070723	44081064
18	rs1945148	22133526

## Sheet: Suppl.Table2.
S.Table 2. PSP GWAS SNPs rs1411478, rs7571971, and rs8070723 association results with LTs.
		Stage 1		Stage 2		Meta-analysis
	Latent trait	BETA	P	BETA	P	BETA	P
STX6	CB overall	-0.083	0.1	0.199	0.0026	0.021	0.591
rs1411478	CB fore	-0.08	0.0782	0.195	0.00165	0.017	0.638
	CB hind	-0.074	0.15	0.165	0.00815	0.023	0.561
	Fore overall	-0.078	0.127	0.223	0.00123	0.029	0.477
	Hind overall	-0.09	0.0855	0.174	0.00693	0.015	0.704
	NFT overall	-0.092	0.0665	0.212	0.00199	0.014	0.722
	NFT fore	-0.044	0.325	0.224	0.000184	0.054	0.135
	NFT hind	-0.097	0.0476	0.15	0.0187	-0.005	0.894
	Overall	-0.098	0.0747	0.228	0.00154	0.023	0.598
	TA overall	-0.02	0.711	0.065	0.334	0.013	0.751
	TA fore	-0.003	0.96	0.081	0.201	0.032	0.434
	TA hind	0.026	0.595	-0.023	0.695	0.006	0.866
	Threads overall	-0.08	0.12	0.186	0.00268	0.029	0.456
	Threads fore	-0.075	0.139	0.163	0.00565	0.027	0.489
	Threads hind	-0.067	0.173	0.146	0.0137	0.02	0.591
EIF2AK3	CB overall	-0.01	0.86	0.089	0.207	0.028	0.52
rs7571971	CB fore	-0.033	0.51	0.069	0.298	0.004	0.918
	CB hind	0.012	0.825	0.084	0.206	0.042	0.322
	Fore overall	-0.034	0.535	-0.006	0.932	-0.024	0.585
	Hind overall	-0.033	0.562	0.014	0.836	-0.014	0.754
	NFT overall	-0.074	0.176	-0.086	0.237	-0.078	0.0727
	NFT fore	-0.071	0.147	-0.031	0.632	-0.056	0.149
	NFT hind	-0.056	0.297	-0.1	0.141	-0.073	0.0828
	Overall	-0.043	0.477	0.013	0.867	-0.022	0.648
	TA overall	-0.096	0.105	0.055	0.443	-0.035	0.444
	TA fore	-0.054	0.35	0.022	0.737	-0.021	0.624
	TA hind	0.107	0.0426	-0.082	0.201	0.031	0.445
	Threads overall	-0.023	0.683	-0.038	0.564	-0.029	0.493
	Threads fore	-0.013	0.817	-0.067	0.286	-0.036	0.379
	Threads hind	-0.027	0.615	-0.014	0.828	-0.021	0.601
MAPT	CB overall	-0.264	0.0238	-0.252	0.11	-0.26	0.00549
rs8070723	CB fore	-0.219	0.0421	-0.097	0.513	-0.177	0.0419
	CB hind	-0.23	0.0536	-0.289	0.05	-0.253	0.00614
	Fore overall	-0.181	0.125	-0.027	0.872	-0.129	0.179
	Hind overall	-0.205	0.0906	-0.262	0.0884	-0.227	0.0169
	NFT overall	-0.181	0.119	-0.273	0.0899	-0.212	0.0238
	NFT fore	-0.016	0.875	-0.251	0.0745	-0.1	0.233
	NFT hind	-0.222	0.0517	-0.231	0.126	-0.225	0.0131
	Overall	-0.235	0.0655	-0.21	0.224	-0.226	0.0272
	TA overall	-0.133	0.29	0.131	0.414	-0.033	0.742
	TA fore	-0.121	0.319	0.23	0.124	0.019	0.839
	TA hind	0.102	0.363	0	0.999	0.063	0.473
	Threads overall	-0.159	0.185	-0.2	0.177	-0.175	0.0597
	Threads fore	-0.124	0.289	-0.089	0.525	-0.11	0.222
	Threads hind	-0.121	0.29	-0.194	0.17	-0.15	0.0916

## Sheet: Suppl.Table3.
CHR	SNP	BP	A1	TEST	NMISS	BETA	SE	L95	U95	STAT	P
14	rs7146988	60811204	G	ADD	407	-0.5016	0.09674	-0.6912	-0.312	-5.185	3.418e-07
10	rs7080006	115162537	G	ADD	407	-1.274	0.2607	-1.785	-0.7629	-4.887	1.481e-06
7	rs1029563	84738495	C	ADD	407	-0.3379	0.07007	-0.4752	-0.2006	-4.823	2.011e-06
3	rs1464047	39526874	A	ADD	407	-0.2749	0.05709	-0.3868	-0.163	-4.815	2.085e-06
18	rs12165103	62307715	A	ADD	407	-0.5142	0.1081	-0.7261	-0.3023	-4.756	2.753e-06
3	rs7433256	77333765	A	ADD	407	-1.577	0.336	-2.236	-0.9188	-4.694	3.672e-06
4	rs1512315	45105210	A	ADD	407	-0.4256	0.09093	-0.6038	-0.2473	-4.68	3.924e-06
3	rs17010793	22144069	G	ADD	407	-0.4373	0.09363	-0.6208	-0.2538	-4.67	4.101e-06
4	rs1512320	45077656	C	ADD	407	-0.3468	0.07433	-0.4925	-0.2011	-4.666	4.195e-06
14	rs2350893	60795621	A	ADD	407	-0.4717	0.1012	-0.6702	-0.2733	-4.659	4.317e-06
12	rs11182298	44248189	A	ADD	407	-3.811	0.8184	-5.415	-2.207	-4.657	4.362e-06
5	rs9313076	4397173	A	ADD	406	-3.807	0.8183	-5.41	-2.203	-4.652	4.469e-06
4	rs17470661	45083659	A	ADD	407	-0.4009	0.08634	-0.5701	-0.2317	-4.643	4.644e-06
4	rs12640145	45102488	A	ADD	407	-0.3373	0.0737	-0.4817	-0.1928	-4.577	6.297e-06
4	rs4306991	45068593	A	ADD	407	-0.336	0.0744	-0.4818	-0.1902	-4.516	8.274e-06
4	rs2048542	45076915	G	ADD	407	-0.336	0.0744	-0.4818	-0.1902	-4.516	8.274e-06
2	rs346831	8433428	A	ADD	407	-0.3028	0.08536	-0.47	-0.1355	-3.547	0.0004356
6	rs226443	1785725	A	ADD	407	-0.3526	0.07942	-0.5082	-0.1969	-4.439	1.166e-05
7	rs10486848	84737683	A	ADD	407	-0.3284	0.07401	-0.4734	-0.1833	-4.437	1.18e-05
3	rs149822	38274534	G	ADD	407	-0.4381	0.09891	-0.632	-0.2443	-4.429	1.219e-05
2	rs1430060	16585720	A	ADD	407	-0.5179	0.1422	-0.7965	-0.2393	-3.643	0.0003047
3	rs2233204	39554786	A	ADD	407	-0.2708	0.06136	-0.391	-0.1505	-4.413	1.31e-05
13	rs10492532	105959343	A	ADD	407	-0.6074	0.1379	-0.8777	-0.3371	-4.404	1.362e-05
4	rs7668133	143385116	A	ADD	407	0.3978	0.09034	0.2207	0.5748	4.403	1.371e-05
3	rs11713114	39500160	G	ADD	405	-0.2547	0.058	-0.3684	-0.141	-4.392	1.442e-05
5	rs13185767	113399323	A	ADD	407	-0.3639	0.08315	-0.5269	-0.2009	-4.377	1.537e-05
8	rs11781698	121521198	A	ADD	407	-0.3911	0.08939	-0.5663	-0.2159	-4.375	1.548e-05
10	rs1049432	60155120	A	ADD	406	0.3389	0.07779	0.1864	0.4914	4.356	1.68e-05
10	rs2279339	60144998	A	ADD	407	0.3382	0.07766	0.186	0.4904	4.355	1.691e-05
10	rs2587472	72515833	A	ADD	407	-0.3549	0.08189	-0.5154	-0.1944	-4.334	1.851e-05
4	rs1512300	45162103	G	ADD	407	-0.4029	0.09326	-0.5856	-0.2201	-4.32	1.97e-05
13	rs2148767	103215746	A	ADD	407	-3.527	0.8216	-5.138	-1.917	-4.293	2.21e-05
19	rs2233188	6230692	A	ADD	407	-3.527	0.8216	-5.138	-1.917	-4.293	2.21e-05
4	rs4698695	18583235	A	ADD	406	-3.523	0.821	-5.132	-1.914	-4.291	2.229e-05
8	rs2926426	21214731	A	ADD	407	0.249	0.05806	0.1352	0.3628	4.289	2.253e-05
5	rs11950284	108792289	G	ADD	407	-0.6085	0.142	-0.8869	-0.3301	-4.284	2.3e-05
9	rs10978066	9893071	A	ADD	407	-0.3064	0.07155	-0.4467	-0.1662	-4.283	2.311e-05
21	rs2824250	18542872	A	ADD	407	-0.274	0.06406	-0.3996	-0.1485	-4.278	2.362e-05
2	rs10207081	16789322	A	ADD	407	-0.231	0.06689	-0.3621	-0.09994	-3.454	0.0006109
3	rs9820623	39493858	A	ADD	407	-0.2449	0.05748	-0.3575	-0.1322	-4.26	2.546e-05
6	rs4076762	123456349	G	ADD	406	0.2396	0.05633	0.1292	0.35	4.254	2.619e-05
1	rs2801178	15208212	A	ADD	407	0.2891	0.06806	0.1557	0.4225	4.248	2.676e-05
2	rs750971	20048999	G	ADD	406	-0.2019	0.05908	-0.3176	-0.08607	-3.417	0.0006981
9	rs2987089	16056836	G	ADD	405	-0.4287	0.1013	-0.6272	-0.2302	-4.233	2.858e-05
21	rs8130479	36621504	A	ADD	406	-3.476	0.8234	-5.09	-1.862	-4.222	3e-05
3	rs2370969	39536147	A	ADD	407	-0.2474	0.05862	-0.3623	-0.1325	-4.221	3.011e-05
10	rs17221750	1560338	A	ADD	407	-0.283	0.06751	-0.4153	-0.1507	-4.192	3.397e-05
2	rs2178435	41951693	G	ADD	407	-0.2193	0.06499	-0.3466	-0.0919	-3.374	0.0008124
7	rs3757621	83269493	A	ADD	407	-0.2386	0.05721	-0.3508	-0.1265	-4.171	3.719e-05
4	rs10001254	109367600	A	ADD	407	-0.2563	0.0615	-0.3768	-0.1357	-4.167	3.781e-05
7	rs10488013	141028601	A	ADD	407	-0.4779	0.1149	-0.7032	-0.2527	-4.159	3.914e-05
22	rs1024331	45244160	C	ADD	407	-0.269	0.06476	-0.3959	-0.1421	-4.153	4e-05
5	rs11241270	113550673	C	ADD	407	-0.3755	0.09077	-0.5534	-0.1976	-4.137	4.294e-05
11	rs2288292	12495699	A	ADD	407	0.3306	0.08019	0.1734	0.4878	4.123	4.551e-05
7	rs917755	31889832	A	ADD	407	-0.3214	0.07804	-0.4743	-0.1684	-4.118	4.639e-05
22	rs2269543	45244930	A	ADD	407	-0.2665	0.06476	-0.3934	-0.1396	-4.115	4.695e-05
5	rs7726566	113531516	A	ADD	407	-0.3439	0.08366	-0.5079	-0.18	-4.111	4.77e-05
7	rs302119	83275383	A	ADD	407	0.2262	0.05516	0.1181	0.3344	4.101	4.97e-05
2	rs17028585	41955313	A	ADD	407	-0.2177	0.06501	-0.3451	-0.09027	-3.348	0.0008892
18	rs7241707	50475010	A	ADD	407	-0.2361	0.05769	-0.3492	-0.123	-4.093	5.153e-05
16	rs8045081	77738990	G	ADD	407	-0.3699	0.09043	-0.5472	-0.1927	-4.091	5.197e-05
8	rs11784372	121520238	G	ADD	407	-0.4212	0.1034	-0.624	-0.2185	-4.073	5.599e-05
22	rs5766105	45247175	G	ADD	407	-0.2649	0.0652	-0.3927	-0.1371	-4.063	5.823e-05
18	rs1541287	50436661	A	ADD	407	-0.2388	0.05883	-0.3541	-0.1235	-4.06	5.906e-05
2	rs13413587	47230521	C	ADD	407	-0.3833	0.1008	-0.5809	-0.1856	-3.8	0.0001667
6	rs10485092	84807678	C	ADD	407	-0.4746	0.117	-0.7038	-0.2453	-4.057	5.959e-05
8	rs7843395	70837230	A	ADD	406	0.2512	0.06221	0.1292	0.3731	4.037	6.476e-05
7	rs17641482	84733138	G	ADD	406	-0.3074	0.07633	-0.457	-0.1577	-4.027	6.767e-05
14	rs4432172	39260562	A	ADD	407	-0.3788	0.09439	-0.5638	-0.1938	-4.013	7.15e-05
6	rs4896566	123460155	A	ADD	405	0.2289	0.05717	0.1168	0.3409	4.003	7.446e-05
13	rs9315107	31642858	G	ADD	407	-0.232	0.05796	-0.3456	-0.1184	-4.003	7.459e-05
9	rs10814620	37788911	G	ADD	407	0.242	0.06077	0.1229	0.3611	3.982	8.096e-05
16	rs3025697	3831602	A	ADD	407	-1.104	0.2773	-1.647	-0.5602	-3.98	8.183e-05
14	rs10498564	83962878	G	ADD	407	-1.165	0.2938	-1.741	-0.5892	-3.965	8.679e-05
8	rs7822729	70838395	A	ADD	405	0.2466	0.06229	0.1245	0.3687	3.959	8.911e-05
8	rs3116086	101107750	A	ADD	407	-0.3789	0.09589	-0.5669	-0.191	-3.951	9.179e-05
8	rs3133414	101111637	G	ADD	407	-0.3789	0.09589	-0.5669	-0.191	-3.951	9.179e-05
9	rs7861041	37753058	A	ADD	407	0.2947	0.07468	0.1483	0.4411	3.946	9.368e-05
12	rs1798814	127240010	A	ADD	407	-0.5298	0.1343	-0.793	-0.2665	-3.945	9.42e-05
13	rs966168	72401045	A	ADD	407	0.2536	0.06431	0.1276	0.3797	3.944	9.455e-05
13	rs7989487	105929262	G	ADD	407	-0.2555	0.06502	-0.3829	-0.128	-3.929	0.0001004
6	rs1983696	161605944	A	ADD	407	-0.2332	0.05941	-0.3497	-0.1168	-3.926	0.0001017
8	rs1492366	143103398	A	ADD	406	0.2377	0.06056	0.119	0.3564	3.925	0.0001021
14	rs2284722	81444367	A	ADD	407	-0.2464	0.06283	-0.3696	-0.1233	-3.922	0.0001031
1	rs12040476	165994034	G	ADD	407	-1.62	0.4135	-2.431	-0.8098	-3.918	0.0001047
2	rs2600660	61549600	A	ADD	407	0.1988	0.05897	0.08319	0.3143	3.371	0.0008222
8	rs11167118	143108079	G	ADD	406	0.2396	0.06117	0.1197	0.3595	3.916	0.0001057
8	rs7846311	143109421	C	ADD	407	0.2393	0.06112	0.1195	0.3591	3.915	0.000106
20	rs227233	56502597	G	ADD	406	0.241	0.06189	0.1197	0.3623	3.894	0.0001155
5	rs11241260	113395126	G	ADD	407	-0.3113	0.08004	-0.4682	-0.1544	-3.889	0.0001176
8	rs4735193	93942913	A	ADD	407	0.2249	0.05783	0.1116	0.3383	3.889	0.0001176
17	rs1860984	64554337	G	ADD	407	-0.5106	0.1313	-0.7681	-0.2532	-3.888	0.0001183
14	rs7154215	49809462	A	ADD	407	-0.2402	0.06178	-0.3612	-0.1191	-3.888	0.0001184
13	rs7999069	22386490	A	ADD	407	0.2291	0.05894	0.1135	0.3446	3.886	0.0001189
14	rs7154172	39075178	C	ADD	407	-0.6832	0.1759	-1.028	-0.3385	-3.885	0.0001195
8	rs3133719	101102768	G	ADD	407	-0.3711	0.09556	-0.5584	-0.1838	-3.884	0.0001202
1	rs6690000	71463490	G	ADD	407	-0.3245	0.08362	-0.4884	-0.1606	-3.881	0.0001215
1	rs10789314	71464548	G	ADD	407	-0.3245	0.08362	-0.4884	-0.1606	-3.881	0.0001215
1	rs2247098	71465206	A	ADD	407	-0.3245	0.08362	-0.4884	-0.1606	-3.881	0.0001215
1	rs2817857	71481050	A	ADD	407	-0.3245	0.08362	-0.4884	-0.1606	-3.881	0.0001215
1	rs2744918	71484567	G	ADD	407	-0.3245	0.08362	-0.4884	-0.1606	-3.881	0.0001215
18	rs12963047	50460551	G	ADD	407	-0.2135	0.05526	-0.3218	-0.1052	-3.864	0.0001299
7	rs517761	103369018	A	ADD	407	0.2273	0.05888	0.1119	0.3427	3.861	0.0001315
4	rs17632649	166709866	G	ADD	407	-0.3174	0.08224	-0.4785	-0.1562	-3.859	0.0001326
2	rs2121661	61561658	G	ADD	407	0.1958	0.05899	0.08023	0.3115	3.32	0.0009825
18	rs11665486	50400446	A	ADD	407	0.2257	0.05883	0.1104	0.341	3.836	0.0001451
3	rs1523890	926471	G	ADD	407	-0.241	0.06284	-0.3642	-0.1179	-3.835	0.0001454
4	rs6813301	182859352	A	ADD	407	-0.3039	0.07931	-0.4593	-0.1484	-3.831	0.0001478
7	rs7799622	5539958	A	ADD	407	-0.2413	0.06312	-0.365	-0.1176	-3.824	0.0001523
1	rs2744734	22549729	A	ADD	407	0.2584	0.06762	0.1258	0.3909	3.821	0.000154
1	rs651265	71415135	A	ADD	407	-0.3202	0.08389	-0.4846	-0.1558	-3.817	0.000156
1	rs7542125	202871238	G	ADD	407	0.2605	0.06824	0.1267	0.3943	3.817	0.0001562
4	rs7660424	6644327	G	ADD	406	-0.5096	0.1338	-0.7718	-0.2474	-3.81	0.0001608
14	rs8016422	39300345	G	ADD	407	-0.3599	0.09458	-0.5453	-0.1745	-3.805	0.0001637
1	rs12125471	71907540	A	ADD	406	-0.331	0.08702	-0.5015	-0.1604	-3.804	0.0001648
2	rs2421203	61669248	C	ADD	407	0.202	0.05942	0.08559	0.3185	3.4	0.0007401
3	rs9872037	77424700	G	ADD	407	-0.2621	0.06897	-0.3973	-0.1269	-3.8	0.000167
10	rs11001309	76919273	A	ADD	407	-0.5468	0.1439	-0.8288	-0.2647	-3.799	0.0001677
7	rs2732744	84842884	G	ADD	407	-0.2617	0.06892	-0.3968	-0.1266	-3.797	0.000169
1	rs10800877	202884063	A	ADD	407	0.2572	0.06782	0.1243	0.3902	3.793	0.0001716
1	rs10800880	202892917	G	ADD	407	0.2572	0.06782	0.1243	0.3902	3.793	0.0001716
11	rs4936105	130352545	A	ADD	407	0.2468	0.06508	0.1193	0.3744	3.793	0.0001717
10	rs2996520	8229430	G	ADD	407	0.2801	0.07384	0.1353	0.4248	3.793	0.0001718
6	rs4367399	123402160	G	ADD	406	0.2127	0.05608	0.1028	0.3226	3.792	0.0001721
1	rs508513	71442971	A	ADD	407	-0.3131	0.08268	-0.4751	-0.1511	-3.787	0.0001756
5	rs12697660	25424225	A	ADD	400	-0.2288	0.06051	-0.3474	-0.1102	-3.781	0.00018
7	rs2391671	28552377	G	ADD	407	0.2518	0.0666	0.1213	0.3823	3.781	0.00018
10	rs12411802	1586644	A	ADD	407	-0.25	0.06613	-0.3796	-0.1204	-3.78	0.0001805
16	rs1111217	66045045	A	ADD	407	-0.2779	0.07357	-0.4221	-0.1338	-3.778	0.0001818
8	rs4382459	68999938	A	ADD	407	-0.3235	0.08569	-0.4915	-0.1556	-3.776	0.0001837
4	rs10517633	157168163	A	ADD	407	-0.366	0.09705	-0.5562	-0.1757	-3.771	0.0001871
1	rs12405138	22493824	A	ADD	407	-0.2972	0.07883	-0.4518	-0.1427	-3.771	0.0001872
8	rs10107694	88882572	A	ADD	407	-0.282	0.07487	-0.4287	-0.1352	-3.766	0.0001908
10	rs10509356	77120456	A	ADD	407	-0.3163	0.08405	-0.481	-0.1515	-3.763	0.000193
11	rs12272427	23718743	A	ADD	407	-0.553	0.147	-0.8411	-0.2648	-3.762	0.0001938
15	rs4304993	33667669	A	ADD	407	-0.2486	0.06609	-0.3781	-0.119	-3.761	0.0001945
21	rs8128017	23321717	G	ADD	407	0.246	0.06542	0.1177	0.3742	3.76	0.0001952
5	rs2195941	107220780	G	ADD	407	0.2338	0.06219	0.1119	0.3557	3.759	0.0001956
6	rs12208272	26477640	A	ADD	405	-0.3343	0.08892	-0.5086	-0.16	-3.759	0.0001957
8	rs2546220	74168618	G	ADD	407	0.3046	0.08107	0.1457	0.4635	3.757	0.000197
6	rs2022421	46021435	G	ADD	407	-0.5353	0.1425	-0.8146	-0.256	-3.757	0.0001977
7	rs2732757	84810210	A	ADD	407	-0.2586	0.06888	-0.3936	-0.1236	-3.755	0.0001991
13	rs7321613	99238580	A	ADD	407	-0.4044	0.1078	-0.6157	-0.1932	-3.752	0.0002011
21	rs2834330	35366219	G	ADD	407	-0.2672	0.07125	-0.4069	-0.1276	-3.751	0.0002022
12	rs4767788	119574210	A	ADD	407	0.2365	0.06313	0.1128	0.3602	3.746	0.0002058
17	rs7220877	38899411	A	ADD	407	-0.4027	0.1075	-0.6135	-0.1919	-3.745	0.0002069
10	rs719965	108725864	A	ADD	407	0.2174	0.05813	0.1034	0.3313	3.739	0.0002111
11	rs1519411	23680789	A	ADD	407	-0.5565	0.149	-0.8485	-0.2644	-3.735	0.0002152
22	rs136217	31232074	A	ADD	407	-0.2352	0.06302	-0.3587	-0.1117	-3.732	0.0002174
3	rs13066071	21484189	A	ADD	407	-0.6008	0.161	-0.9164	-0.2853	-3.732	0.0002175
13	rs4943074	31646255	C	ADD	406	-0.2107	0.05649	-0.3214	-0.09993	-3.729	0.0002199
18	rs715900	59246253	A	ADD	407	0.2406	0.06457	0.1141	0.3672	3.727	0.0002216
4	rs7663518	109368633	C	ADD	407	0.2172	0.05829	0.103	0.3315	3.726	0.0002222
2	rs11887205	61774473	A	ADD	407	0.2013	0.05875	0.08612	0.3164	3.426	0.0006758
15	rs7496727	83326051	A	ADD	407	0.3376	0.09092	0.1594	0.5157	3.713	0.0002339
11	rs10837917	42730635	A	ADD	407	-0.3034	0.08182	-0.4637	-0.143	-3.708	0.0002386
18	rs715901	59246416	A	ADD	407	0.239	0.06448	0.1127	0.3654	3.707	0.0002388
14	rs4500635	49806704	A	ADD	407	-0.225	0.06078	-0.3442	-0.1059	-3.703	0.0002431
4	rs1377065	109349464	G	ADD	407	-0.2162	0.05843	-0.3308	-0.1017	-3.701	0.0002447
12	rs4964598	107936327	A	ADD	407	-0.2597	0.07028	-0.3974	-0.122	-3.695	0.00025
16	rs8058401	57818935	G	ADD	407	-0.2518	0.06822	-0.3855	-0.118	-3.69	0.0002546
8	rs6469118	88956314	A	ADD	407	-0.2625	0.07114	-0.4019	-0.1231	-3.69	0.0002549
16	rs2239355	57502926	A	ADD	407	-0.9796	0.2656	-1.5	-0.459	-3.688	0.0002566
7	rs10487734	31891598	A	ADD	407	-0.2826	0.07664	-0.4329	-0.1324	-3.688	0.0002572
6	rs10046356	2486804	A	ADD	407	-0.5656	0.1534	-0.8662	-0.265	-3.688	0.0002574
1	rs6682000	154711226	A	ADD	407	0.2103	0.05702	0.09849	0.322	3.687	0.0002578
4	rs1503454	27783448	A	ADD	407	-0.2094	0.0568	-0.3207	-0.09802	-3.686	0.0002594
14	rs167437	60591887	A	ADD	407	-0.313	0.08493	-0.4794	-0.1465	-3.685	0.00026
1	rs659543	109735416	A	ADD	407	0.2405	0.06527	0.1126	0.3684	3.685	0.0002601
14	rs2181050	55135931	G	ADD	407	0.2126	0.05772	0.09946	0.3257	3.683	0.0002616
13	rs1571188	31641831	G	ADD	407	-0.2094	0.05696	-0.3211	-0.09779	-3.677	0.0002682
4	rs1364920	143437219	A	ADD	407	0.299	0.08133	0.1396	0.4584	3.676	0.000269
7	rs1419755	22166022	G	ADD	407	-0.3512	0.09554	-0.5384	-0.1639	-3.676	0.000269
3	rs630934	39489619	C	ADD	407	-0.2128	0.05791	-0.3263	-0.09931	-3.675	0.0002702
2	rs6546942	75220996	A	ADD	407	-0.2189	0.06321	-0.3428	-0.09502	-3.463	0.0005909
1	rs2744898	71496136	A	ADD	407	-0.3089	0.08421	-0.4739	-0.1438	-3.668	0.0002771
11	rs17272751	10047647	G	ADD	407	0.2931	0.07993	0.1364	0.4498	3.667	0.0002782
15	rs8033106	83299461	G	ADD	406	0.2342	0.06387	0.109	0.3594	3.667	0.0002785
1	rs12760011	246429058	G	ADD	407	-0.2488	0.06787	-0.3818	-0.1158	-3.666	0.0002798
16	rs13332076	3914139	G	ADD	407	-1.02	0.2784	-1.566	-0.4748	-3.666	0.0002798
4	rs6840522	55030375	G	ADD	407	-0.316	0.08626	-0.4851	-0.147	-3.664	0.0002818
12	rs2519540	119916900	G	ADD	407	-0.2825	0.07721	-0.4338	-0.1311	-3.658	0.0002878
2	rs1583705	81908601	G	ADD	407	-0.198	0.05912	-0.3138	-0.0821	-3.349	0.000888
5	rs4957817	108826387	A	ADD	407	-0.411	0.1124	-0.6314	-0.1906	-3.655	0.0002909
2	rs1302	101628998	A	ADD	407	-0.2747	0.07521	-0.4221	-0.1273	-3.653	0.0002938
1	rs6694600	177023831	G	ADD	407	-0.9225	0.2527	-1.418	-0.4272	-3.65	0.0002963
5	rs12054736	104147248	A	ADD	407	-0.2044	0.05602	-0.3142	-0.09462	-3.649	0.0002978
10	rs11188409	97393475	A	ADD	407	-0.2494	0.06841	-0.3834	-0.1153	-3.645	0.000302
12	rs810784	119905759	C	ADD	407	-0.2808	0.07707	-0.4319	-0.1298	-3.644	0.0003036
2	rs1979043	101688055	G	ADD	407	-0.3424	0.08437	-0.5078	-0.1771	-4.059	5.923e-05
14	rs17794441	23986009	A	ADD	407	0.4045	0.1111	0.1868	0.6222	3.642	0.0003059
1	rs2478762	109739071	A	ADD	407	0.2409	0.06621	0.1111	0.3707	3.638	0.00031
7	rs10488019	36870270	A	ADD	407	-0.3196	0.08785	-0.4918	-0.1474	-3.638	0.0003107
18	rs2255302	61011930	G	ADD	407	-0.2335	0.06418	-0.3593	-0.1077	-3.638	0.0003108
18	rs2849372	61013905	G	ADD	407	-0.2335	0.06418	-0.3593	-0.1077	-3.638	0.0003108
18	rs2849371	61014368	A	ADD	407	-0.2335	0.06418	-0.3593	-0.1077	-3.638	0.0003108
5	rs9327973	106047930	G	ADD	407	0.2332	0.06421	0.1074	0.3591	3.633	0.0003169
26	MitoG5774A	5774	A	ADD	407	-2.123	0.5848	-3.269	-0.977	-3.631	0.000319
11	rs7929070	81728716	G	ADD	407	-0.3372	0.09289	-0.5193	-0.1552	-3.63	0.0003197
9	rs3802393	21855038	A	ADD	407	0.3382	0.0933	0.1554	0.5211	3.625	0.0003259
18	rs7240367	71857275	C	ADD	407	-0.344	0.09494	-0.5301	-0.1579	-3.623	0.0003279
12	rs303795	52245938	A	ADD	407	0.212	0.05857	0.0972	0.3268	3.62	0.0003327
18	rs1943093	50427224	G	ADD	407	0.21	0.05803	0.09624	0.3237	3.619	0.000334
18	rs1943097	50442066	A	ADD	407	0.21	0.05803	0.09624	0.3237	3.619	0.000334
13	rs1069767	77491964	C	ADD	407	0.4199	0.1161	0.1923	0.6475	3.616	0.0003372
11	rs11025180	19573587	A	ADD	407	-0.2453	0.06792	-0.3784	-0.1121	-3.611	0.0003435
17	rs195771	8721608	G	ADD	407	-0.2127	0.05892	-0.3281	-0.09718	-3.609	0.0003456
6	rs6455065	66701759	A	ADD	407	-0.2688	0.07447	-0.4147	-0.1228	-3.609	0.0003461
7	rs1228960	84049457	G	ADD	407	0.2313	0.06417	0.1056	0.3571	3.605	0.0003514
3	rs562545	39536524	A	ADD	406	0.2076	0.0576	0.09469	0.3205	3.604	0.0003528
20	rs6021451	50419395	C	ADD	406	-0.2747	0.07629	-0.4242	-0.1251	-3.6	0.0003574
13	rs1325350	72391572	A	ADD	407	0.2314	0.0643	0.1054	0.3574	3.598	0.00036
8	rs4360277	125271222	G	ADD	407	0.2178	0.06054	0.09917	0.3365	3.598	0.0003606
8	rs11781080	25817777	A	ADD	407	0.2396	0.06665	0.109	0.3702	3.595	0.000364
6	rs4896278	137856957	A	ADD	407	-0.2087	0.05805	-0.3224	-0.09491	-3.595	0.0003646
5	rs4869256	95401970	A	ADD	407	-0.2285	0.0636	-0.3532	-0.1038	-3.593	0.0003678
7	rs13242518	31984978	A	ADD	407	-0.2611	0.07272	-0.4037	-0.1186	-3.591	0.0003707
8	rs472585	26728237	A	ADD	407	-0.3416	0.09518	-0.5282	-0.1551	-3.589	0.0003728
4	rs7672673	32878002	G	ADD	405	-0.4402	0.1227	-0.6806	-0.1998	-3.589	0.0003732
4	rs745705	182544594	A	ADD	407	-0.2152	0.05997	-0.3328	-0.09768	-3.589	0.0003732
6	rs12203224	134101494	A	ADD	407	0.2138	0.05959	0.09698	0.3306	3.587	0.0003751
3	rs9836672	191912870	A	ADD	406	-0.5209	0.1453	-0.8057	-0.2362	-3.586	0.0003776
16	rs4784858	57815489	G	ADD	407	-0.255	0.07114	-0.3944	-0.1155	-3.584	0.0003803
3	rs7617496	73191526	A	ADD	407	0.2208	0.06161	0.1	0.3416	3.584	0.0003804
12	rs10492070	5108943	G	ADD	407	-0.3482	0.09723	-0.5387	-0.1576	-3.581	0.000384
12	rs11063454	5111535	G	ADD	407	-0.3482	0.09723	-0.5387	-0.1576	-3.581	0.000384
12	rs10849189	5112027	A	ADD	407	-0.3482	0.09723	-0.5387	-0.1576	-3.581	0.000384
5	rs1490776	108904019	G	ADD	407	-0.4497	0.1257	-0.696	-0.2034	-3.579	0.0003869
6	rs9395145	45987653	G	ADD	407	-0.5008	0.1402	-0.7756	-0.2261	-3.573	0.0003962
10	rs1111350	102890421	A	ADD	407	-0.2782	0.07787	-0.4308	-0.1256	-3.573	0.0003963
20	rs191269	56481648	A	ADD	407	0.2146	0.06008	0.09685	0.3324	3.572	0.0003969
7	rs11979133	78215346	G	ADD	407	-0.2553	0.07147	-0.3953	-0.1152	-3.572	0.0003973
1	rs4839586	111439902	G	ADD	407	-0.2366	0.06625	-0.3665	-0.1068	-3.571	0.0003979
17	rs17806045	7682605	A	ADD	407	-0.2937	0.08224	-0.4549	-0.1325	-3.571	0.000399
5	rs10515230	95189115	A	ADD	407	-0.3561	0.09973	-0.5515	-0.1606	-3.571	0.0003992
20	rs1855469	56497109	G	ADD	407	0.2194	0.06145	0.09895	0.3398	3.57	0.0003999
9	rs10973593	37879040	G	ADD	407	0.2787	0.07807	0.1257	0.4317	3.57	0.0004001
19	rs6512050	15773915	G	ADD	407	-0.2201	0.06169	-0.341	-0.09915	-3.567	0.0004044
6	rs12663198	58296648	A	ADD	407	-0.2298	0.06445	-0.3561	-0.1035	-3.566	0.0004067
9	rs7867539	138184453	A	ADD	407	0.2281	0.06398	0.1027	0.3535	3.565	0.0004076
18	rs6567237	59372096	A	ADD	407	-0.2224	0.06241	-0.3447	-0.1	-3.563	0.0004108
18	rs746987	61077030	G	ADD	407	-0.2664	0.07478	-0.413	-0.1199	-3.563	0.0004109
7	rs17329536	36851294	G	ADD	405	-0.3284	0.09219	-0.5091	-0.1477	-3.562	0.0004115
7	rs10274207	36850932	A	ADD	407	-0.3018	0.08473	-0.4678	-0.1357	-3.562	0.0004127
18	rs7505196	64823210	A	ADD	407	0.2202	0.06186	0.099	0.3415	3.56	0.0004145
18	rs9967050	64825748	G	ADD	407	0.2202	0.06186	0.099	0.3415	3.56	0.0004145
16	rs1559405	57820109	G	ADD	407	-0.3268	0.0919	-0.5069	-0.1467	-3.556	0.0004206
1	rs10925300	237216900	A	ADD	407	-0.3363	0.09462	-0.5218	-0.1509	-3.554	0.0004237
5	rs2218046	106082084	A	ADD	407	0.228	0.06416	0.1022	0.3538	3.553	0.0004253
5	rs1002282	106087893	A	ADD	407	0.228	0.06416	0.1022	0.3538	3.553	0.0004253
1	rs962231	71740028	G	ADD	407	-0.244	0.06875	-0.3788	-0.1093	-3.55	0.0004308
16	rs2880781	77737858	A	ADD	407	-0.2573	0.07254	-0.3995	-0.1151	-3.547	0.0004352
2	rs6543017	101698782	G	ADD	407	-0.392	0.08689	-0.5623	-0.2217	-4.512	8.433e-06
12	rs2268097	13752832	G	ADD	407	0.2131	0.06011	0.09528	0.3309	3.545	0.0004387
3	rs599501	182861730	G	ADD	407	0.3167	0.08937	0.1415	0.4918	3.543	0.0004414
7	rs17296151	83699733	G	ADD	407	-0.2391	0.0675	-0.3714	-0.1068	-3.542	0.0004431
1	rs11210516	42185687	C	ADD	407	0.6727	0.1901	0.3002	1.045	3.539	0.0004478
1	rs6600388	42189456	G	ADD	407	0.6431	0.1818	0.2868	0.9995	3.537	0.0004517
11	rs4326783	42723441	C	ADD	407	-0.2224	0.0629	-0.3457	-0.09916	-3.536	0.0004527
1	rs12127518	71578442	A	ADD	407	-0.2935	0.08301	-0.4562	-0.1308	-3.536	0.000453
2	rs796054	101731071	G	ADD	407	-0.3389	0.08123	-0.4981	-0.1797	-4.173	3.691e-05
2	rs11898628	101751685	G	ADD	407	-0.3448	0.08127	-0.5041	-0.1855	-4.243	2.743e-05
16	rs4787150	8208094	G	ADD	407	-0.1972	0.05582	-0.3066	-0.0878	-3.533	0.0004587
6	rs17091863	58333290	G	ADD	406	-0.2284	0.06465	-0.3551	-0.1016	-3.532	0.0004598
8	rs4871481	125269286	C	ADD	407	0.2135	0.06047	0.09496	0.332	3.53	0.0004631
1	rs2803329	1874581	A	ADD	407	-0.2608	0.0739	-0.4057	-0.116	-3.529	0.0004647
1	rs3000466	71508962	G	ADD	406	-0.2972	0.0842	-0.4622	-0.1321	-3.529	0.0004654
5	rs1800197	177419967	A	ADD	406	-0.2221	0.06296	-0.3455	-0.0987	-3.528	0.0004676
16	rs4786212	8160554	A	ADD	407	-0.204	0.05788	-0.3175	-0.0906	-3.525	0.0004715
6	rs2893849	26454454	G	ADD	407	-0.2884	0.0818	-0.4487	-0.128	-3.525	0.0004716
8	rs930869	95259942	G	ADD	407	0.2119	0.06011	0.09405	0.3297	3.525	0.0004728
1	rs1894647	7205950	A	ADD	407	-0.4072	0.1156	-0.6337	-0.1807	-3.524	0.0004745
16	rs7190355	66043905	G	ADD	406	-0.2595	0.07365	-0.4038	-0.1151	-3.523	0.0004755
22	rs136245	31208544	A	ADD	407	0.2033	0.05772	0.09021	0.3165	3.523	0.0004758
22	rs136243	31209135	A	ADD	407	0.2033	0.05772	0.09021	0.3165	3.523	0.0004758
12	rs2519536	120039557	G	ADD	407	-0.2842	0.08067	-0.4423	-0.126	-3.522	0.0004768
14	rs10145222	86605594	G	ADD	407	-2.918	0.8284	-4.541	-1.294	-3.522	0.0004774
12	rs2347228	27983429	A	ADD	407	-0.2124	0.06032	-0.3306	-0.09416	-3.521	0.000479
8	rs6578055	140974670	G	ADD	407	0.2083	0.05918	0.09233	0.3243	3.52	0.0004806
10	rs876859	87938800	A	ADD	407	-0.5278	0.15	-0.8217	-0.2339	-3.52	0.0004817
16	rs9923791	8197462	G	ADD	406	-0.2003	0.05693	-0.3119	-0.0887	-3.518	0.0004847
12	rs12309517	68730207	A	ADD	407	0.3641	0.1036	0.1611	0.5671	3.516	0.000488
5	rs296206	106149393	G	ADD	405	0.222	0.06319	0.09817	0.3459	3.514	0.0004925
7	rs1345251	22248527	A	ADD	407	-0.3446	0.09811	-0.5369	-0.1523	-3.512	0.0004945
12	rs10840939	18194578	G	ADD	407	0.2472	0.07039	0.1092	0.3851	3.511	0.0004966
17	rs542939	27889986	A	ADD	407	-0.2163	0.0616	-0.337	-0.09553	-3.511	0.0004973
3	rs11713882	73214333	A	ADD	406	0.2144	0.06106	0.09469	0.334	3.511	0.0004974
6	rs9345745	66689252	A	ADD	407	-0.4212	0.12	-0.6564	-0.1861	-3.51	0.0004979
20	rs2038909	14609957	G	ADD	407	-0.3273	0.09324	-0.51	-0.1445	-3.51	0.0004986
5	rs191415	178639040	A	ADD	407	-0.2285	0.06512	-0.3562	-0.1009	-3.509	0.0005009
3	rs1768208	39523003	A	ADD	407	0.2113	0.06022	0.09323	0.3293	3.508	0.000502
12	rs1703081	88951387	A	ADD	406	-0.4121	0.1175	-0.6424	-0.1818	-3.507	0.0005046
21	rs421241	18276053	A	ADD	407	-0.2926	0.08345	-0.4562	-0.1291	-3.507	0.0005049
18	rs10502967	50792090	A	ADD	407	-0.2068	0.05899	-0.3224	-0.09113	-3.505	0.0005083
15	rs8032622	33661286	G	ADD	407	-0.3332	0.09512	-0.5197	-0.1468	-3.504	0.0005106
3	rs10511418	123532046	A	ADD	407	-0.4365	0.1246	-0.6808	-0.1923	-3.503	0.0005115
5	rs16870904	73113650	G	ADD	407	-0.2533	0.07233	-0.3951	-0.1116	-3.503	0.0005122
7	rs1316624	125101664	A	ADD	407	-0.2797	0.07993	-0.4363	-0.123	-3.499	0.000519
12	rs1982205	97444721	G	ADD	407	-0.3801	0.1087	-0.5931	-0.1671	-3.497	0.0005229
10	rs12772391	26883359	A	ADD	405	0.2295	0.06564	0.1008	0.3581	3.496	0.0005255
14	rs1958545	34054976	G	ADD	407	-0.2331	0.06669	-0.3638	-0.1024	-3.496	0.0005257
13	rs9530216	74201598	A	ADD	407	-0.3298	0.09435	-0.5147	-0.1449	-3.495	0.0005259
7	rs12702746	8464569	A	ADD	405	-0.2516	0.07199	-0.3927	-0.1105	-3.495	0.0005273
10	rs6560783	2011233	A	ADD	407	0.264	0.07556	0.1159	0.4121	3.493	0.00053
18	rs2941836	76526018	A	ADD	407	-0.7155	0.2048	-1.117	-0.314	-3.493	0.0005308
2	rs2108196	102467816	A	ADD	407	-0.2751	0.08021	-0.4323	-0.1179	-3.43	0.0006656
7	rs17154438	103340098	G	ADD	407	-0.2893	0.08285	-0.4516	-0.1269	-3.491	0.000534
8	rs17249304	75057013	A	ADD	407	0.3036	0.08699	0.1331	0.4741	3.49	0.0005358
22	rs11204483	49218478	A	ADD	407	-0.2707	0.07759	-0.4227	-0.1186	-3.489	0.000539
12	rs10777125	88915835	G	ADD	407	-0.3876	0.1111	-0.6054	-0.1698	-3.488	0.0005395
12	rs1492347	88925973	A	ADD	407	-0.3876	0.1111	-0.6054	-0.1698	-3.488	0.0005395
18	rs8083367	57579119	A	ADD	407	-0.2936	0.08424	-0.4587	-0.1285	-3.485	0.0005452
9	rs10511944	37749213	A	ADD	407	0.2752	0.07895	0.1204	0.4299	3.485	0.0005453
11	rs1530872	45403436	G	ADD	407	-0.3327	0.09548	-0.5198	-0.1455	-3.484	0.0005482
11	rs10466475	45098100	G	ADD	407	-0.3502	0.1005	-0.5472	-0.1532	-3.483	0.0005496
1	rs2744900	71504390	A	ADD	407	-0.2893	0.08305	-0.452	-0.1265	-3.483	0.0005498
19	rs10500316	54553697	A	ADD	407	-0.2011	0.05775	-0.3143	-0.08795	-3.483	0.0005502
16	rs7200784	8156056	A	ADD	406	-0.201	0.0577	-0.3141	-0.08787	-3.483	0.0005508
1	rs10799961	163744838	A	ADD	407	-0.2061	0.0592	-0.3222	-0.09011	-3.482	0.0005522
3	rs12630739	10341082	G	ADD	407	0.2308	0.06631	0.1009	0.3608	3.481	0.0005536
10	rs10786998	108710127	A	ADD	407	0.2028	0.05828	0.08862	0.3171	3.481	0.0005549
18	rs7240429	48243318	G	ADD	407	-0.203	0.05833	-0.3173	-0.08863	-3.479	0.0005576
14	rs17836264	80132932	A	ADD	407	0.307	0.08823	0.134	0.4799	3.479	0.0005582
14	rs7144239	78389173	A	ADD	407	-0.2302	0.06619	-0.36	-0.1005	-3.478	0.0005601
2	rs1139583	102472459	G	ADD	407	-0.2751	0.08021	-0.4323	-0.1179	-3.43	0.0006656
7	rs38092	78228892	G	ADD	407	-0.267	0.07679	-0.4176	-0.1165	-3.477	0.0005613
18	rs12960187	77966280	A	ADD	407	-0.2566	0.07382	-0.4012	-0.1119	-3.476	0.0005652
8	rs11135676	22629084	G	ADD	407	-0.2021	0.05815	-0.3161	-0.08809	-3.475	0.0005668
9	rs4498613	96505639	C	ADD	407	-0.2526	0.0727	-0.3951	-0.1101	-3.475	0.000567
3	rs1074506	7922313	A	ADD	407	0.2002	0.05763	0.08725	0.3132	3.474	0.0005686
13	rs778296	106188573	A	ADD	407	0.2102	0.06052	0.09158	0.3288	3.473	0.00057
9	rs12339850	110430339	C	ADD	407	-0.2973	0.08567	-0.4653	-0.1294	-3.471	0.0005748
18	rs12963674	55978595	A	ADD	406	-0.4501	0.1297	-0.7042	-0.1959	-3.471	0.0005749
18	rs4940251	50833082	C	ADD	407	-0.2109	0.06076	-0.33	-0.09179	-3.471	0.0005754
4	rs4440278	157171078	G	ADD	407	-0.3033	0.08741	-0.4746	-0.132	-3.47	0.0005774
11	rs12099094	15818485	G	ADD	407	-1.666	0.4803	-2.608	-0.7249	-3.469	0.0005781
11	rs353619	35174595	A	ADD	407	-0.2441	0.07037	-0.3821	-0.1062	-3.469	0.0005783
10	rs11256810	6152413	G	ADD	407	-1.661	0.4789	-2.6	-0.7226	-3.469	0.0005794
15	rs1823874	100357435	G	ADD	407	0.2064	0.05952	0.08978	0.3231	3.468	0.00058
12	rs12816489	98976004	A	ADD	403	-0.4373	0.1261	-0.6845	-0.19	-3.466	0.0005847
16	rs990813	59070616	A	ADD	407	-0.2022	0.05835	-0.3166	-0.08782	-3.465	0.0005872
5	rs11952019	123292142	A	ADD	407	-0.344	0.09931	-0.5386	-0.1493	-3.463	0.0005906
2	rs10427352	108000932	C	ADD	407	-1.184	0.3404	-1.851	-0.5168	-3.478	0.0005602
8	rs11203544	13741215	A	ADD	407	-0.4326	0.1251	-0.6778	-0.1873	-3.457	0.0006034
13	rs8001751	106197066	A	ADD	407	-0.7534	0.218	-1.181	-0.3262	-3.457	0.0006053
1	rs4657305	163762232	A	ADD	407	-0.2052	0.05936	-0.3215	-0.08884	-3.456	0.0006057
8	rs7013791	88138170	G	ADD	407	-0.2289	0.06623	-0.3587	-0.09906	-3.456	0.0006071
1	rs309060	99444339	A	ADD	407	-0.4056	0.1174	-0.6357	-0.1755	-3.454	0.0006099
2	rs10928631	138545443	G	ADD	407	-0.7505	0.2044	-1.151	-0.3499	-3.672	0.0002735
7	rs1473169	78193631	C	ADD	407	-0.2518	0.07291	-0.3947	-0.1089	-3.454	0.0006115
3	rs9842591	151283691	A	ADD	406	0.199	0.05771	0.08592	0.3122	3.449	0.0006228
8	rs7843427	108813231	A	ADD	407	0.2057	0.05966	0.08878	0.3226	3.448	0.0006239
12	rs11048180	25843882	A	ADD	407	-0.3755	0.1089	-0.5889	-0.162	-3.448	0.0006243
16	rs7199809	66027774	A	ADD	407	-0.2544	0.07379	-0.399	-0.1098	-3.448	0.0006254
15	rs8032583	88091531	G	ADD	407	0.2653	0.07699	0.1144	0.4162	3.446	0.0006295
3	rs9812368	190583583	G	ADD	407	-0.2035	0.05909	-0.3193	-0.0877	-3.444	0.0006329
5	rs7735412	157298694	G	ADD	407	-0.3149	0.09142	-0.494	-0.1357	-3.444	0.0006329
4	rs1476844	58139970	A	ADD	407	-0.2116	0.06144	-0.332	-0.09114	-3.443	0.000635
11	rs7933344	28893336	A	ADD	407	0.2246	0.06527	0.09668	0.3525	3.441	0.0006394
11	rs4244542	28908331	G	ADD	407	0.2246	0.06527	0.09668	0.3525	3.441	0.0006394
12	rs10848066	130773863	A	ADD	407	-0.2214	0.06432	-0.3474	-0.09529	-3.441	0.0006394
11	rs553770	125638359	A	ADD	406	0.2015	0.05856	0.08671	0.3163	3.441	0.0006409
21	rs2405643	19089606	A	ADD	402	-0.2108	0.06128	-0.3309	-0.09071	-3.44	0.0006426
16	rs17217621	6282073	A	ADD	407	-0.2019	0.05875	-0.317	-0.08671	-3.436	0.0006517
22	rs139898	38399979	A	ADD	405	0.2006	0.05844	0.08608	0.3152	3.433	0.000659
8	rs17664415	70523705	A	ADD	407	0.4058	0.1183	0.174	0.6376	3.432	0.0006621
20	rs6132784	24987787	G	ADD	407	-0.2736	0.07972	-0.4298	-0.1173	-3.432	0.0006621
6	rs851460	66815697	G	ADD	407	-0.3391	0.09886	-0.5329	-0.1454	-3.431	0.0006645
2	rs1429343	141674190	G	ADD	407	-0.3336	0.07827	-0.487	-0.1802	-4.262	2.522e-05
2	rs6719711	141707610	G	ADD	407	-0.2669	0.07887	-0.4215	-0.1123	-3.384	0.0007857
7	rs10951310	31886572	A	ADD	407	-0.2811	0.08199	-0.4418	-0.1204	-3.429	0.0006688
9	rs1855065	94235377	C	ADD	406	-0.7033	0.2052	-1.106	-0.3011	-3.428	0.000672
11	rs7111484	15775341	A	ADD	406	-0.2423	0.07069	-0.3808	-0.1037	-3.427	0.0006727
8	rs10216814	123172675	G	ADD	407	-0.379	0.1106	-0.5957	-0.1622	-3.427	0.000673
4	rs1991219	110000675	A	ADD	407	0.2821	0.08235	0.1207	0.4436	3.426	0.0006755
4	rs3108956	110006325	A	ADD	407	0.2821	0.08235	0.1207	0.4436	3.426	0.0006755
2	rs355579	142379398	A	ADD	406	0.3655	0.1082	0.1535	0.5774	3.379	0.0007985
16	rs8044076	66037973	A	ADD	407	-0.2527	0.07378	-0.3973	-0.1081	-3.425	0.0006784
20	rs6037475	358935	G	ADD	407	0.2085	0.06087	0.08916	0.3278	3.425	0.0006786
21	rs2834319	35357025	G	ADD	407	-0.259	0.07564	-0.4073	-0.1108	-3.425	0.0006791
4	rs10518367	121545814	A	ADD	406	0.2217	0.06474	0.09479	0.3486	3.424	0.0006798
11	rs11222824	99984562	G	ADD	407	-0.21	0.06134	-0.3303	-0.08979	-3.424	0.0006812
16	rs8059657	59200784	G	ADD	407	0.2289	0.06691	0.09776	0.36	3.421	0.0006874
3	rs6770257	34184505	G	ADD	407	-0.3024	0.08841	-0.4757	-0.1291	-3.421	0.0006885
5	rs7704440	163587535	A	ADD	407	-0.2102	0.06148	-0.3307	-0.08972	-3.419	0.0006919
22	rs139897	38399098	A	ADD	407	0.2	0.05851	0.08533	0.3147	3.419	0.0006938
8	rs892484	103874561	G	ADD	407	0.192	0.05616	0.08191	0.302	3.418	0.000694
22	rs2252257	18640300	A	ADD	407	0.2822	0.08256	0.1204	0.444	3.418	0.000694
16	rs8049123	6302145	A	ADD	407	-0.2119	0.06201	-0.3335	-0.0904	-3.418	0.0006956
16	rs10500362	8199826	G	ADD	407	-0.1947	0.05697	-0.3063	-0.08302	-3.417	0.000697
18	rs8097537	77193246	A	ADD	407	0.207	0.06057	0.08827	0.3257	3.417	0.0006971
18	rs2289131	44602864	A	ADD	407	-0.3767	0.1103	-0.5928	-0.1606	-3.417	0.0006979
2	rs10497426	175582267	G	ADD	407	0.2446	0.07221	0.1031	0.3862	3.388	0.0007738
1	rs1514191	61221354	G	ADD	407	0.2467	0.0722	0.1052	0.3882	3.417	0.0006987
3	rs2875365	8366890	A	ADD	407	0.2469	0.07228	0.1053	0.3886	3.416	0.0006995
8	rs7819285	91212148	C	ADD	407	-0.2165	0.06341	-0.3408	-0.09223	-3.415	0.0007037
1	rs17127415	65694612	A	ADD	407	0.3005	0.088	0.128	0.473	3.414	0.0007039
18	rs8090983	52586691	G	ADD	407	-0.2135	0.06257	-0.3362	-0.0909	-3.413	0.0007082
16	rs2303230	84693675	A	ADD	407	-0.2101	0.06158	-0.3308	-0.08942	-3.412	0.0007104
10	rs10509688	97385242	G	ADD	407	-0.2483	0.07282	-0.391	-0.1056	-3.41	0.0007161
5	rs4235532	25351609	A	ADD	407	0.2049	0.06013	0.08709	0.3228	3.408	0.0007192
13	rs9519707	106185803	A	ADD	407	-0.1923	0.05642	-0.3028	-0.08168	-3.408	0.0007212
15	rs4257183	39641338	G	ADD	407	-0.2852	0.0837	-0.4492	-0.1211	-3.407	0.0007228
7	rs2054788	46251686	A	ADD	407	-0.1945	0.05709	-0.3064	-0.08258	-3.407	0.0007239
11	rs11224228	134940416	A	ADD	407	-0.2824	0.08293	-0.4449	-0.1198	-3.405	0.0007275
7	rs1858782	103343827	A	ADD	407	-0.2831	0.08314	-0.446	-0.1201	-3.405	0.0007282
18	rs12606920	67133110	G	ADD	398	0.2666	0.07829	0.1131	0.42	3.405	0.0007294
11	rs1372416	101755207	G	ADD	407	-0.2996	0.08802	-0.4721	-0.1271	-3.404	0.0007312
1	rs11583706	238521637	A	ADD	407	-0.2798	0.08222	-0.4409	-0.1186	-3.403	0.0007337
7	rs6960795	36847304	A	ADD	407	-0.2831	0.08322	-0.4462	-0.12	-3.402	0.000737
22	rs84770	38390128	A	ADD	407	0.1988	0.05846	0.08423	0.3134	3.401	0.0007389
6	rs6924359	35940998	C	ADD	407	-0.2196	0.06457	-0.3461	-0.09302	-3.4	0.0007399
6	rs9470185	35945343	A	ADD	407	-0.2196	0.06457	-0.3461	-0.09302	-3.4	0.0007399
2	rs6723687	201337667	C	ADD	407	-0.6659	0.1506	-0.9611	-0.3708	-4.422	1.261e-05
7	rs10486799	39653226	C	ADD	407	-0.3678	0.1082	-0.5799	-0.1557	-3.399	0.0007445
15	rs11857879	95209253	A	ADD	407	-0.2404	0.07075	-0.3791	-0.1017	-3.398	0.0007465
8	rs1320771	85489393	A	ADD	407	0.3327	0.09792	0.1408	0.5246	3.398	0.000747
21	rs2211860	39552192	A	ADD	407	-0.211	0.06209	-0.3326	-0.08926	-3.398	0.0007472
3	rs4683973	77418859	A	ADD	407	-0.2461	0.07244	-0.3881	-0.1041	-3.397	0.0007482
5	rs1344186	25428561	G	ADD	406	-0.2327	0.06852	-0.367	-0.09837	-3.396	0.0007529
10	rs11006132	60156166	G	ADD	407	0.2366	0.06968	0.1	0.3732	3.395	0.0007534
12	rs2448051	12244494	A	ADD	407	0.1911	0.0563	0.08078	0.3015	3.395	0.0007553
5	rs3101065	113619796	C	ADD	406	-0.3646	0.1074	-0.5751	-0.1541	-3.394	0.0007565
12	rs17179283	74924819	A	ADD	407	-0.3146	0.09273	-0.4964	-0.1329	-3.393	0.0007599
14	rs219326	60443190	G	ADD	407	-0.2859	0.08426	-0.451	-0.1207	-3.392	0.0007615
14	rs219392	60485240	G	ADD	407	-0.2859	0.08426	-0.451	-0.1207	-3.392	0.0007615
14	rs384139	60549242	A	ADD	407	-0.2859	0.08426	-0.451	-0.1207	-3.392	0.0007615
1	rs4654096	246391677	A	ADD	407	-0.2533	0.07469	-0.3997	-0.1069	-3.391	0.0007649
1	rs2878076	246395662	G	ADD	407	-0.2533	0.07469	-0.3997	-0.1069	-3.391	0.0007649
15	rs1452438	87379693	A	ADD	407	-0.215	0.0634	-0.3392	-0.0907	-3.39	0.0007666
6	rs7769321	161619810	G	ADD	407	-0.2976	0.0878	-0.4697	-0.1255	-3.39	0.0007685
2	rs6435052	201347929	A	ADD	407	-0.2517	0.07206	-0.3929	-0.1104	-3.493	0.0005315
16	rs12934801	57793595	G	ADD	407	-0.3312	0.09777	-0.5228	-0.1396	-3.388	0.0007744
16	rs7201162	51375290	C	ADD	406	0.2307	0.06811	0.09723	0.3642	3.387	0.0007751
18	rs11083255	25759164	G	ADD	407	-0.4076	0.1203	-0.6435	-0.1717	-3.387	0.0007768
14	rs4556706	34088070	A	ADD	407	-0.3012	0.08892	-0.4754	-0.1269	-3.387	0.000777
18	rs17766830	44040660	G	ADD	406	-0.222	0.06554	-0.3504	-0.09351	-3.387	0.0007772
12	rs1367352	78859296	A	ADD	407	0.2119	0.06258	0.08923	0.3345	3.386	0.0007792
8	rs2664366	89024840	A	ADD	407	-0.2052	0.06063	-0.3241	-0.08639	-3.385	0.0007822
20	rs6021435	50400080	C	ADD	407	-0.2247	0.0664	-0.3549	-0.09459	-3.384	0.0007833
7	rs6979650	36536896	A	ADD	407	-0.4754	0.1405	-0.7508	-0.2	-3.384	0.0007851
10	rs1492712	44532138	G	ADD	407	-0.2288	0.06763	-0.3614	-0.09628	-3.384	0.0007854
2	rs10497890	208853299	G	ADD	407	0.2153	0.06373	0.09044	0.3403	3.379	0.0007983
15	rs11629523	39639228	G	ADD	406	-0.2835	0.08378	-0.4477	-0.1193	-3.383	0.0007861
21	rs466603	20316279	G	ADD	407	-0.214	0.06328	-0.338	-0.08996	-3.382	0.0007913
2	rs1429890	209508347	G	ADD	407	-0.2269	0.05897	-0.3425	-0.1113	-3.848	0.0001382
2	rs2048920	209517915	C	ADD	407	-0.3095	0.07561	-0.4577	-0.1613	-4.093	5.141e-05
8	rs6997613	88088357	A	ADD	407	0.2032	0.06017	0.08528	0.3211	3.377	0.0008031
18	rs16975771	39819531	A	ADD	407	-1.619	0.4793	-2.558	-0.6793	-3.377	0.0008031
1	rs2474460	1844046	A	ADD	407	0.21	0.06221	0.08808	0.332	3.376	0.0008076
2	rs686700	224632189	A	ADD	407	0.2123	0.06008	0.09452	0.33	3.533	0.000458
3	rs7617493	3080200	G	ADD	407	0.1971	0.05843	0.08261	0.3117	3.374	0.0008135
19	rs17272603	48326572	A	ADD	406	-0.2736	0.08112	-0.4326	-0.1146	-3.372	0.0008172
21	rs410240	18274613	G	ADD	407	-0.2892	0.08576	-0.4573	-0.1211	-3.372	0.0008176
22	rs4444	31205334	G	ADD	406	0.1942	0.05761	0.0813	0.3071	3.371	0.000821
2	rs664149	224639462	G	ADD	407	0.2194	0.05998	0.1018	0.3369	3.657	0.0002885
14	rs1263638	23009999	A	ADD	406	0.2028	0.06015	0.08486	0.3207	3.371	0.0008225
10	rs11202030	88176508	A	ADD	407	0.306	0.09081	0.1281	0.484	3.37	0.0008239
14	rs7493522	49805181	A	ADD	407	0.1971	0.05848	0.08244	0.3117	3.37	0.0008253
11	rs4754573	98890724	G	ADD	407	0.2287	0.06791	0.09565	0.3618	3.369	0.0008285
5	rs6876868	169453707	A	ADD	407	0.2073	0.06154	0.08667	0.3279	3.368	0.0008293
12	rs241981	3833484	C	ADD	407	0.1957	0.0581	0.08182	0.3096	3.368	0.0008295
10	rs6560784	2050279	G	ADD	407	0.1973	0.05859	0.0825	0.3122	3.368	0.00083
1	rs7525345	79366381	A	ADD	407	-0.4109	0.122	-0.6501	-0.1718	-3.368	0.0008304
8	rs2664364	89017568	A	ADD	405	-0.2074	0.06158	-0.3281	-0.08667	-3.367	0.0008321
10	rs2804493	33605676	A	ADD	407	-0.2684	0.07973	-0.4246	-0.1121	-3.366	0.0008359
6	rs2305840	70500518	G	ADD	407	-0.3781	0.1123	-0.5983	-0.1579	-3.365	0.000838
1	rs10788679	17916962	A	ADD	407	0.2012	0.0598	0.084	0.3184	3.365	0.0008398
1	rs878833	177748866	A	ADD	406	-0.3261	0.09692	-0.5161	-0.1362	-3.365	0.00084
14	rs10145469	97769834	A	ADD	407	-0.5453	0.1621	-0.863	-0.2276	-3.364	0.000841
15	rs4774388	61466998	G	ADD	407	-0.2779	0.08262	-0.4399	-0.116	-3.364	0.0008414
17	rs7219555	59740122	C	ADD	407	0.2093	0.06222	0.08735	0.3313	3.364	0.0008426
5	rs724719	108747530	G	ADD	404	-0.3696	0.1099	-0.5849	-0.1542	-3.364	0.0008435
5	rs2288532	108717024	G	ADD	407	-0.3683	0.1095	-0.583	-0.1536	-3.362	0.0008465
1	rs4526604	42182144	G	ADD	407	0.626	0.1862	0.2611	0.991	3.362	0.0008478
16	rs10500337	6303869	G	ADD	407	-0.2078	0.06181	-0.3289	-0.08665	-3.362	0.000848
15	rs1005844	100659526	A	ADD	407	-0.2025	0.06025	-0.3206	-0.08446	-3.362	0.0008485
18	rs7241111	64851353	A	ADD	406	0.202	0.06008	0.0842	0.3197	3.361	0.00085
1	rs3014269	227539205	G	ADD	407	0.3898	0.116	0.1625	0.6171	3.361	0.0008504
16	rs8045131	26819883	G	ADD	407	-0.5714	0.17	-0.9046	-0.2382	-3.361	0.0008509
11	rs11224208	134923846	C	ADD	407	-0.3276	0.09748	-0.5186	-0.1365	-3.361	0.0008519
6	rs910721	161613629	G	ADD	406	-0.2954	0.08791	-0.4677	-0.123	-3.36	0.0008554
10	rs7908204	44517536	A	ADD	407	-0.2273	0.06767	-0.3599	-0.09466	-3.359	0.0008574
22	rs5993462	18992121	A	ADD	407	-0.2873	0.08554	-0.4549	-0.1196	-3.358	0.0008585
19	rs734517	55833076	A	ADD	407	-0.4707	0.1402	-0.7456	-0.1959	-3.357	0.0008635
4	rs294505	161274933	A	ADD	407	-0.2575	0.07671	-0.4079	-0.1071	-3.357	0.0008637
6	rs4714503	41633272	G	ADD	407	-0.3451	0.1028	-0.5467	-0.1436	-3.356	0.0008647
8	rs12386936	121487047	G	ADD	407	0.203	0.0605	0.08447	0.3216	3.356	0.0008648
10	rs1250539	81037229	A	ADD	407	0.1984	0.05911	0.08253	0.3142	3.356	0.0008654
5	rs1643811	178648369	A	ADD	407	-0.1994	0.05942	-0.3158	-0.08294	-3.356	0.0008663
3	rs2332096	121821143	A	ADD	407	-0.2002	0.05967	-0.3172	-0.08326	-3.355	0.0008678
11	rs10500958	23502190	G	ADD	407	-0.2092	0.06234	-0.3314	-0.08698	-3.355	0.0008683
11	rs10834103	23503963	A	ADD	407	-0.2092	0.06234	-0.3314	-0.08698	-3.355	0.0008683
16	rs12934152	27414339	G	ADD	407	-0.2394	0.07136	-0.3793	-0.09956	-3.355	0.0008686
11	rs10750510	100063257	A	ADD	407	-0.2012	0.05997	-0.3187	-0.08364	-3.355	0.0008698
10	rs2804886	33636940	A	ADD	407	-0.3094	0.09224	-0.4902	-0.1286	-3.354	0.0008709
11	rs7127925	42754350	A	ADD	407	-0.2003	0.05973	-0.3174	-0.08328	-3.354	0.000871
18	rs4941279	62181984	A	ADD	407	0.2038	0.06077	0.08466	0.3229	3.353	0.0008748
3	rs1014405	68901094	G	ADD	407	-0.3136	0.09352	-0.4969	-0.1303	-3.353	0.0008754
7	rs1905989	46270974	A	ADD	407	-0.1908	0.0569	-0.3023	-0.07925	-3.353	0.0008763
3	rs6768756	3245509	A	ADD	407	-0.2238	0.06676	-0.3546	-0.09292	-3.352	0.0008787
20	rs6089784	61399562	A	ADD	407	-0.2481	0.07405	-0.3933	-0.103	-3.351	0.0008812
3	rs9311843	62549168	G	ADD	407	-0.3025	0.0903	-0.4795	-0.1256	-3.351	0.0008823
22	rs133545	48631684	A	ADD	407	-0.2742	0.08185	-0.4346	-0.1138	-3.35	0.0008828
8	rs10100405	88891871	G	ADD	407	-0.2371	0.07078	-0.3759	-0.09841	-3.35	0.0008832
2	rs4641925	230921743	A	ADD	407	-0.1996	0.05648	-0.3103	-0.08895	-3.535	0.0004553
5	rs2278231	132647542	G	ADD	407	-0.5008	0.1495	-0.7939	-0.2077	-3.349	0.0008886
11	rs1845251	130375349	A	ADD	407	-0.1908	0.05698	-0.3025	-0.07912	-3.349	0.0008889
19	rs7247267	43838753	A	ADD	407	-0.2382	0.07113	-0.3776	-0.09877	-3.348	0.000889
2	rs7564520	230941463	C	ADD	407	-0.209	0.05619	-0.3192	-0.09892	-3.72	0.0002271
10	rs17103138	123913330	G	ADD	407	-0.3537	0.1057	-0.5607	-0.1466	-3.347	0.0008927
9	rs7019840	7234651	A	ADD	407	-0.2782	0.0831	-0.441	-0.1153	-3.347	0.0008933
8	rs10088006	122665121	A	ADD	403	-0.2058	0.06148	-0.3263	-0.08528	-3.347	0.0008939
4	rs13117345	54943432	G	ADD	407	-0.2709	0.08097	-0.4296	-0.1122	-3.346	0.0008958
10	rs7477274	98549577	G	ADD	407	-0.3114	0.09306	-0.4938	-0.129	-3.346	0.0008974
9	rs7851696	137779091	A	ADD	407	-0.3058	0.09141	-0.485	-0.1267	-3.346	0.0008976
17	rs877874	77835821	G	ADD	407	-0.2452	0.0733	-0.3889	-0.1016	-3.346	0.000898
5	rs606186	18078815	G	ADD	407	-0.2644	0.07905	-0.4193	-0.1095	-3.345	0.000901
5	rs1036211	107256237	A	ADD	407	0.2104	0.06295	0.08704	0.3338	3.343	0.000907
16	rs2965793	57799892	G	ADD	407	-0.2187	0.06543	-0.347	-0.09047	-3.343	0.0009077
6	rs4706602	76877844	G	ADD	407	0.2871	0.0859	0.1188	0.4555	3.343	0.0009079
5	rs4348263	108845690	A	ADD	397	-0.3702	0.1107	-0.5872	-0.1531	-3.343	0.000909
12	rs7958582	42377944	G	ADD	407	-0.2205	0.06597	-0.3498	-0.09117	-3.342	0.0009097
10	rs7912767	20299308	A	ADD	407	0.1946	0.05823	0.08045	0.3087	3.341	0.0009112
18	rs10514051	70299250	A	ADD	407	-0.3942	0.118	-0.6254	-0.163	-3.341	0.0009116
14	rs734205	34615963	G	ADD	407	-0.2385	0.07143	-0.3785	-0.0985	-3.339	0.0009194
17	rs7220740	59740793	A	ADD	407	0.2078	0.06222	0.0858	0.3297	3.339	0.0009194
5	rs974752	123295475	G	ADD	407	-0.3229	0.09677	-0.5126	-0.1333	-3.337	0.0009255
7	rs10265101	103353742	G	ADD	407	0.1974	0.05915	0.08145	0.3133	3.337	0.0009256
8	rs10089677	122660248	G	ADD	407	-0.202	0.06054	-0.3207	-0.08334	-3.336	0.0009272
1	rs526612	238719158	A	ADD	406	-0.3382	0.1014	-0.5369	-0.1395	-3.336	0.0009299
8	rs279955	94023146	A	ADD	407	0.1937	0.05808	0.07985	0.3075	3.335	0.000933
4	rs12503435	161270471	A	ADD	407	-0.2563	0.07688	-0.407	-0.1056	-3.334	0.0009356
11	rs4755646	42747982	G	ADD	407	-0.2659	0.07977	-0.4222	-0.1095	-3.333	0.0009383
18	rs16950217	44576566	G	ADD	407	-0.3273	0.09822	-0.5198	-0.1348	-3.332	0.0009421
19	rs11672488	23257164	G	ADD	407	-0.5147	0.1545	-0.8175	-0.2119	-3.332	0.0009422
19	rs11668225	23257207	A	ADD	407	-0.5147	0.1545	-0.8175	-0.2119	-3.332	0.0009422
10	rs570706	78922019	A	ADD	406	-0.256	0.07684	-0.4066	-0.1054	-3.332	0.0009435
5	rs26771	53519724	G	ADD	406	-0.1954	0.05867	-0.3104	-0.08037	-3.33	0.0009494
18	rs549147	32631855	A	ADD	406	0.2037	0.06119	0.08377	0.3236	3.329	0.0009522
12	rs2603751	52453282	G	ADD	407	-0.2953	0.08876	-0.4693	-0.1214	-3.327	0.0009581
8	rs2616493	89079023	C	ADD	406	-0.2132	0.06409	-0.3388	-0.08758	-3.327	0.0009601
12	rs2255336	10532326	A	ADD	407	0.2503	0.07525	0.1028	0.3978	3.326	0.0009622
20	rs4814551	16740597	A	ADD	406	0.2011	0.06047	0.08257	0.3196	3.325	0.000964
7	rs13241928	34494698	G	ADD	407	-0.2065	0.06212	-0.3283	-0.08475	-3.324	0.000968
7	rs1120768	34507636	G	ADD	407	-0.2065	0.06212	-0.3283	-0.08475	-3.324	0.000968
7	rs302110	83284591	C	ADD	402	0.1866	0.05612	0.07656	0.2965	3.324	0.0009687
19	rs11879005	39710903	A	ADD	407	0.201	0.06049	0.08247	0.3196	3.323	0.0009707
11	rs2005163	20108966	A	ADD	407	-0.2503	0.07532	-0.3979	-0.1027	-3.323	0.0009714
8	rs7820162	108660612	G	ADD	407	-0.3142	0.09457	-0.4996	-0.1289	-3.323	0.0009723
11	rs10749933	108898964	G	ADD	407	0.1973	0.05938	0.08092	0.3137	3.323	0.0009729
11	rs6589047	108902062	A	ADD	407	0.1973	0.05938	0.08092	0.3137	3.323	0.0009729
4	rs6831808	96213928	A	ADD	407	-0.1999	0.06018	-0.3178	-0.08192	-3.321	0.000978
9	rs10973537	37774893	A	ADD	407	0.2537	0.0764	0.104	0.4035	3.321	0.0009782
2	rs6758509	238574426	A	ADD	407	-0.3525	0.09	-0.5289	-0.1761	-3.916	0.0001056
5	rs1500161	23159111	G	ADD	407	0.197	0.05934	0.0807	0.3133	3.32	0.0009825
8	rs2978310	2713726	A	ADD	405	0.2189	0.06593	0.08964	0.3481	3.32	0.000984
16	rs432166	4156857	A	ADD	407	-0.1865	0.05618	-0.2966	-0.07634	-3.319	0.0009862
3	rs2112044	175233654	A	ADD	407	-0.2299	0.06926	-0.3656	-0.0941	-3.319	0.0009872
16	rs2369524	23114849	G	ADD	407	-0.1962	0.05911	-0.312	-0.0803	-3.318	0.0009877
12	rs10850407	115378037	C	ADD	407	-0.2031	0.06121	-0.3231	-0.08313	-3.318	0.0009891
19	rs12327639	53066857	A	ADD	407	-0.2115	0.06374	-0.3364	-0.08653	-3.318	0.0009905
5	rs10514964	62921003	G	ADD	407	-0.4217	0.1271	-0.6709	-0.1725	-3.317	0.0009927
16	rs13330755	6314858	G	ADD	407	-0.3548	0.107	-0.5645	-0.1451	-3.316	0.0009975
12	rs2733840	10545925	G	ADD	407	0.2519	0.07597	0.103	0.4008	3.316	0.0009976
8	rs17813338	442755	G	ADD	407	-0.3361	0.1014	-0.5349	-0.1374	-3.315	0.0009983
11	rs1487204	19595702	G	ADD	406	-0.1975	0.05958	-0.3143	-0.08074	-3.315	0.0009991

## Sheet: Suppl.Table4.
CHR	SNP	BP	A1	TEST	NMISS	BETA	SE	L95	U95	STAT	P
14	rs7146988	60811204	G	ADD	407	-0.5016	0.09674	-0.6912	-0.312	-5.185	3.418e-07
10	rs7080006	115162537	G	ADD	407	-1.274	0.2607	-1.785	-0.7629	-4.887	1.481e-06
7	rs1029563	84738495	C	ADD	407	-0.3379	0.07007	-0.4752	-0.2006	-4.823	2.011e-06
3	rs1464047	39526874	A	ADD	407	-0.2749	0.05709	-0.3868	-0.163	-4.815	2.085e-06
18	rs12165103	62307715	A	ADD	407	-0.5142	0.1081	-0.7261	-0.3023	-4.756	2.753e-06
3	rs7433256	77333765	A	ADD	407	-1.577	0.336	-2.236	-0.9188	-4.694	3.672e-06
4	rs1512315	45105210	A	ADD	407	-0.4256	0.09093	-0.6038	-0.2473	-4.68	3.924e-06
3	rs17010793	22144069	G	ADD	407	-0.4373	0.09363	-0.6208	-0.2538	-4.67	4.101e-06
4	rs1512320	45077656	C	ADD	407	-0.3468	0.07433	-0.4925	-0.2011	-4.666	4.195e-06
14	rs2350893	60795621	A	ADD	407	-0.4717	0.1012	-0.6702	-0.2733	-4.659	4.317e-06
12	rs11182298	44248189	A	ADD	407	-3.811	0.8184	-5.415	-2.207	-4.657	4.362e-06
5	rs9313076	4397173	A	ADD	406	-3.807	0.8183	-5.41	-2.203	-4.652	4.469e-06
4	rs17470661	45083659	A	ADD	407	-0.4009	0.08634	-0.5701	-0.2317	-4.643	4.644e-06
4	rs12640145	45102488	A	ADD	407	-0.3373	0.0737	-0.4817	-0.1928	-4.577	6.297e-06
4	rs4306991	45068593	A	ADD	407	-0.336	0.0744	-0.4818	-0.1902	-4.516	8.274e-06
4	rs2048542	45076915	G	ADD	407	-0.336	0.0744	-0.4818	-0.1902	-4.516	8.274e-06
2	rs6543017	101698782	G	ADD	407	-0.392	0.08689	-0.5623	-0.2217	-4.512	8.433e-06
6	rs226443	1785725	A	ADD	407	-0.3526	0.07942	-0.5082	-0.1969	-4.439	1.166e-05
7	rs10486848	84737683	A	ADD	407	-0.3284	0.07401	-0.4734	-0.1833	-4.437	1.18e-05
3	rs149822	38274534	G	ADD	407	-0.4381	0.09891	-0.632	-0.2443	-4.429	1.219e-05
2	rs6723687	201337667	C	ADD	407	-0.6659	0.1506	-0.9611	-0.3708	-4.422	1.261e-05
3	rs2233204	39554786	A	ADD	407	-0.2708	0.06136	-0.391	-0.1505	-4.413	1.31e-05
13	rs10492532	105959343	A	ADD	407	-0.6074	0.1379	-0.8777	-0.3371	-4.404	1.362e-05
4	rs7668133	143385116	A	ADD	407	0.3978	0.09034	0.2207	0.5748	4.403	1.371e-05
3	rs11713114	39500160	G	ADD	405	-0.2547	0.058	-0.3684	-0.141	-4.392	1.442e-05
5	rs13185767	113399323	A	ADD	407	-0.3639	0.08315	-0.5269	-0.2009	-4.377	1.537e-05
8	rs11781698	121521198	A	ADD	407	-0.3911	0.08939	-0.5663	-0.2159	-4.375	1.548e-05
10	rs1049432	60155120	A	ADD	406	0.3389	0.07779	0.1864	0.4914	4.356	1.68e-05
10	rs2279339	60144998	A	ADD	407	0.3382	0.07766	0.186	0.4904	4.355	1.691e-05
10	rs2587472	72515833	A	ADD	407	-0.3549	0.08189	-0.5154	-0.1944	-4.334	1.851e-05
4	rs1512300	45162103	G	ADD	407	-0.4029	0.09326	-0.5856	-0.2201	-4.32	1.97e-05
13	rs2148767	103215746	A	ADD	407	-3.527	0.8216	-5.138	-1.917	-4.293	2.21e-05
19	rs2233188	6230692	A	ADD	407	-3.527	0.8216	-5.138	-1.917	-4.293	2.21e-05
4	rs4698695	18583235	A	ADD	406	-3.523	0.821	-5.132	-1.914	-4.291	2.229e-05
8	rs2926426	21214731	A	ADD	407	0.249	0.05806	0.1352	0.3628	4.289	2.253e-05
5	rs11950284	108792289	G	ADD	407	-0.6085	0.142	-0.8869	-0.3301	-4.284	2.3e-05
9	rs10978066	9893071	A	ADD	407	-0.3064	0.07155	-0.4467	-0.1662	-4.283	2.311e-05
21	rs2824250	18542872	A	ADD	407	-0.274	0.06406	-0.3996	-0.1485	-4.278	2.362e-05
2	rs1429343	141674190	G	ADD	407	-0.3336	0.07827	-0.487	-0.1802	-4.262	2.522e-05
3	rs9820623	39493858	A	ADD	407	-0.2449	0.05748	-0.3575	-0.1322	-4.26	2.546e-05
6	rs4076762	123456349	G	ADD	406	0.2396	0.05633	0.1292	0.35	4.254	2.619e-05
1	rs2801178	15208212	A	ADD	407	0.2891	0.06806	0.1557	0.4225	4.248	2.676e-05
2	rs11898628	101751685	G	ADD	407	-0.3448	0.08127	-0.5041	-0.1855	-4.243	2.743e-05
9	rs2987089	16056836	G	ADD	405	-0.4287	0.1013	-0.6272	-0.2302	-4.233	2.858e-05
21	rs8130479	36621504	A	ADD	406	-3.476	0.8234	-5.09	-1.862	-4.222	3e-05
3	rs2370969	39536147	A	ADD	407	-0.2474	0.05862	-0.3623	-0.1325	-4.221	3.011e-05
10	rs17221750	1560338	A	ADD	407	-0.283	0.06751	-0.4153	-0.1507	-4.192	3.397e-05
2	rs796054	101731071	G	ADD	407	-0.3389	0.08123	-0.4981	-0.1797	-4.173	3.691e-05
7	rs3757621	83269493	A	ADD	407	-0.2386	0.05721	-0.3508	-0.1265	-4.171	3.719e-05
4	rs10001254	109367600	A	ADD	407	-0.2563	0.0615	-0.3768	-0.1357	-4.167	3.781e-05
7	rs10488013	141028601	A	ADD	407	-0.4779	0.1149	-0.7032	-0.2527	-4.159	3.914e-05
22	rs1024331	45244160	C	ADD	407	-0.269	0.06476	-0.3959	-0.1421	-4.153	4e-05
5	rs11241270	113550673	C	ADD	407	-0.3755	0.09077	-0.5534	-0.1976	-4.137	4.294e-05
11	rs2288292	12495699	A	ADD	407	0.3306	0.08019	0.1734	0.4878	4.123	4.551e-05
7	rs917755	31889832	A	ADD	407	-0.3214	0.07804	-0.4743	-0.1684	-4.118	4.639e-05
22	rs2269543	45244930	A	ADD	407	-0.2665	0.06476	-0.3934	-0.1396	-4.115	4.695e-05
5	rs7726566	113531516	A	ADD	407	-0.3439	0.08366	-0.5079	-0.18	-4.111	4.77e-05
7	rs302119	83275383	A	ADD	407	0.2262	0.05516	0.1181	0.3344	4.101	4.97e-05
2	rs2048920	209517915	C	ADD	407	-0.3095	0.07561	-0.4577	-0.1613	-4.093	5.141e-05
18	rs7241707	50475010	A	ADD	407	-0.2361	0.05769	-0.3492	-0.123	-4.093	5.153e-05
16	rs8045081	77738990	G	ADD	407	-0.3699	0.09043	-0.5472	-0.1927	-4.091	5.197e-05
8	rs11784372	121520238	G	ADD	407	-0.4212	0.1034	-0.624	-0.2185	-4.073	5.599e-05
22	rs5766105	45247175	G	ADD	407	-0.2649	0.0652	-0.3927	-0.1371	-4.063	5.823e-05
18	rs1541287	50436661	A	ADD	407	-0.2388	0.05883	-0.3541	-0.1235	-4.06	5.906e-05
2	rs1979043	101688055	G	ADD	407	-0.3424	0.08437	-0.5078	-0.1771	-4.059	5.923e-05
6	rs10485092	84807678	C	ADD	407	-0.4746	0.117	-0.7038	-0.2453	-4.057	5.959e-05
8	rs7843395	70837230	A	ADD	406	0.2512	0.06221	0.1292	0.3731	4.037	6.476e-05
7	rs17641482	84733138	G	ADD	406	-0.3074	0.07633	-0.457	-0.1577	-4.027	6.767e-05
14	rs4432172	39260562	A	ADD	407	-0.3788	0.09439	-0.5638	-0.1938	-4.013	7.15e-05
6	rs4896566	123460155	A	ADD	405	0.2289	0.05717	0.1168	0.3409	4.003	7.446e-05
13	rs9315107	31642858	G	ADD	407	-0.232	0.05796	-0.3456	-0.1184	-4.003	7.459e-05
9	rs10814620	37788911	G	ADD	407	0.242	0.06077	0.1229	0.3611	3.982	8.096e-05
16	rs3025697	3831602	A	ADD	407	-1.104	0.2773	-1.647	-0.5602	-3.98	8.183e-05
14	rs10498564	83962878	G	ADD	407	-1.165	0.2938	-1.741	-0.5892	-3.965	8.679e-05
8	rs7822729	70838395	A	ADD	405	0.2466	0.06229	0.1245	0.3687	3.959	8.911e-05
8	rs3116086	101107750	A	ADD	407	-0.3789	0.09589	-0.5669	-0.191	-3.951	9.179e-05
8	rs3133414	101111637	G	ADD	407	-0.3789	0.09589	-0.5669	-0.191	-3.951	9.179e-05
9	rs7861041	37753058	A	ADD	407	0.2947	0.07468	0.1483	0.4411	3.946	9.368e-05
12	rs1798814	127240010	A	ADD	407	-0.5298	0.1343	-0.793	-0.2665	-3.945	9.42e-05
13	rs966168	72401045	A	ADD	407	0.2536	0.06431	0.1276	0.3797	3.944	9.455e-05
13	rs7989487	105929262	G	ADD	407	-0.2555	0.06502	-0.3829	-0.128	-3.929	0.0001004
6	rs1983696	161605944	A	ADD	407	-0.2332	0.05941	-0.3497	-0.1168	-3.926	0.0001017
8	rs1492366	143103398	A	ADD	406	0.2377	0.06056	0.119	0.3564	3.925	0.0001021
14	rs2284722	81444367	A	ADD	407	-0.2464	0.06283	-0.3696	-0.1233	-3.922	0.0001031
1	rs12040476	165994034	G	ADD	407	-1.62	0.4135	-2.431	-0.8098	-3.918	0.0001047
2	rs6758509	238574426	A	ADD	407	-0.3525	0.09	-0.5289	-0.1761	-3.916	0.0001056
8	rs11167118	143108079	G	ADD	406	0.2396	0.06117	0.1197	0.3595	3.916	0.0001057
8	rs7846311	143109421	C	ADD	407	0.2393	0.06112	0.1195	0.3591	3.915	0.000106
20	rs227233	56502597	G	ADD	406	0.241	0.06189	0.1197	0.3623	3.894	0.0001155
5	rs11241260	113395126	G	ADD	407	-0.3113	0.08004	-0.4682	-0.1544	-3.889	0.0001176
8	rs4735193	93942913	A	ADD	407	0.2249	0.05783	0.1116	0.3383	3.889	0.0001176
17	rs1860984	64554337	G	ADD	407	-0.5106	0.1313	-0.7681	-0.2532	-3.888	0.0001183
14	rs7154215	49809462	A	ADD	407	-0.2402	0.06178	-0.3612	-0.1191	-3.888	0.0001184
13	rs7999069	22386490	A	ADD	407	0.2291	0.05894	0.1135	0.3446	3.886	0.0001189
14	rs7154172	39075178	C	ADD	407	-0.6832	0.1759	-1.028	-0.3385	-3.885	0.0001195
8	rs3133719	101102768	G	ADD	407	-0.3711	0.09556	-0.5584	-0.1838	-3.884	0.0001202
1	rs6690000	71463490	G	ADD	407	-0.3245	0.08362	-0.4884	-0.1606	-3.881	0.0001215
1	rs10789314	71464548	G	ADD	407	-0.3245	0.08362	-0.4884	-0.1606	-3.881	0.0001215
1	rs2247098	71465206	A	ADD	407	-0.3245	0.08362	-0.4884	-0.1606	-3.881	0.0001215
1	rs2817857	71481050	A	ADD	407	-0.3245	0.08362	-0.4884	-0.1606	-3.881	0.0001215
1	rs2744918	71484567	G	ADD	407	-0.3245	0.08362	-0.4884	-0.1606	-3.881	0.0001215
18	rs12963047	50460551	G	ADD	407	-0.2135	0.05526	-0.3218	-0.1052	-3.864	0.0001299
7	rs517761	103369018	A	ADD	407	0.2273	0.05888	0.1119	0.3427	3.861	0.0001315
4	rs17632649	166709866	G	ADD	407	-0.3174	0.08224	-0.4785	-0.1562	-3.859	0.0001326
2	rs1429890	209508347	G	ADD	407	-0.2269	0.05897	-0.3425	-0.1113	-3.848	0.0001382
18	rs11665486	50400446	A	ADD	407	0.2257	0.05883	0.1104	0.341	3.836	0.0001451
3	rs1523890	926471	G	ADD	407	-0.241	0.06284	-0.3642	-0.1179	-3.835	0.0001454
4	rs6813301	182859352	A	ADD	407	-0.3039	0.07931	-0.4593	-0.1484	-3.831	0.0001478
7	rs7799622	5539958	A	ADD	407	-0.2413	0.06312	-0.365	-0.1176	-3.824	0.0001523
1	rs2744734	22549729	A	ADD	407	0.2584	0.06762	0.1258	0.3909	3.821	0.000154
1	rs651265	71415135	A	ADD	407	-0.3202	0.08389	-0.4846	-0.1558	-3.817	0.000156
1	rs7542125	202871238	G	ADD	407	0.2605	0.06824	0.1267	0.3943	3.817	0.0001562
4	rs7660424	6644327	G	ADD	406	-0.5096	0.1338	-0.7718	-0.2474	-3.81	0.0001608
14	rs8016422	39300345	G	ADD	407	-0.3599	0.09458	-0.5453	-0.1745	-3.805	0.0001637
1	rs12125471	71907540	A	ADD	406	-0.331	0.08702	-0.5015	-0.1604	-3.804	0.0001648
2	rs13413587	47230521	C	ADD	407	-0.3833	0.1008	-0.5809	-0.1856	-3.8	0.0001667
3	rs9872037	77424700	G	ADD	407	-0.2621	0.06897	-0.3973	-0.1269	-3.8	0.000167
10	rs11001309	76919273	A	ADD	407	-0.5468	0.1439	-0.8288	-0.2647	-3.799	0.0001677
7	rs2732744	84842884	G	ADD	407	-0.2617	0.06892	-0.3968	-0.1266	-3.797	0.000169
1	rs10800877	202884063	A	ADD	407	0.2572	0.06782	0.1243	0.3902	3.793	0.0001716
1	rs10800880	202892917	G	ADD	407	0.2572	0.06782	0.1243	0.3902	3.793	0.0001716
11	rs4936105	130352545	A	ADD	407	0.2468	0.06508	0.1193	0.3744	3.793	0.0001717
10	rs2996520	8229430	G	ADD	407	0.2801	0.07384	0.1353	0.4248	3.793	0.0001718
6	rs4367399	123402160	G	ADD	406	0.2127	0.05608	0.1028	0.3226	3.792	0.0001721
1	rs508513	71442971	A	ADD	407	-0.3131	0.08268	-0.4751	-0.1511	-3.787	0.0001756
5	rs12697660	25424225	A	ADD	400	-0.2288	0.06051	-0.3474	-0.1102	-3.781	0.00018
7	rs2391671	28552377	G	ADD	407	0.2518	0.0666	0.1213	0.3823	3.781	0.00018
10	rs12411802	1586644	A	ADD	407	-0.25	0.06613	-0.3796	-0.1204	-3.78	0.0001805
16	rs1111217	66045045	A	ADD	407	-0.2779	0.07357	-0.4221	-0.1338	-3.778	0.0001818
8	rs4382459	68999938	A	ADD	407	-0.3235	0.08569	-0.4915	-0.1556	-3.776	0.0001837
4	rs10517633	157168163	A	ADD	407	-0.366	0.09705	-0.5562	-0.1757	-3.771	0.0001871
1	rs12405138	22493824	A	ADD	407	-0.2972	0.07883	-0.4518	-0.1427	-3.771	0.0001872
8	rs10107694	88882572	A	ADD	407	-0.282	0.07487	-0.4287	-0.1352	-3.766	0.0001908
10	rs10509356	77120456	A	ADD	407	-0.3163	0.08405	-0.481	-0.1515	-3.763	0.000193
11	rs12272427	23718743	A	ADD	407	-0.553	0.147	-0.8411	-0.2648	-3.762	0.0001938
15	rs4304993	33667669	A	ADD	407	-0.2486	0.06609	-0.3781	-0.119	-3.761	0.0001945
21	rs8128017	23321717	G	ADD	407	0.246	0.06542	0.1177	0.3742	3.76	0.0001952
5	rs2195941	107220780	G	ADD	407	0.2338	0.06219	0.1119	0.3557	3.759	0.0001956
6	rs12208272	26477640	A	ADD	405	-0.3343	0.08892	-0.5086	-0.16	-3.759	0.0001957
8	rs2546220	74168618	G	ADD	407	0.3046	0.08107	0.1457	0.4635	3.757	0.000197
6	rs2022421	46021435	G	ADD	407	-0.5353	0.1425	-0.8146	-0.256	-3.757	0.0001977
7	rs2732757	84810210	A	ADD	407	-0.2586	0.06888	-0.3936	-0.1236	-3.755	0.0001991
13	rs7321613	99238580	A	ADD	407	-0.4044	0.1078	-0.6157	-0.1932	-3.752	0.0002011
21	rs2834330	35366219	G	ADD	407	-0.2672	0.07125	-0.4069	-0.1276	-3.751	0.0002022
12	rs4767788	119574210	A	ADD	407	0.2365	0.06313	0.1128	0.3602	3.746	0.0002058
17	rs7220877	38899411	A	ADD	407	-0.4027	0.1075	-0.6135	-0.1919	-3.745	0.0002069
10	rs719965	108725864	A	ADD	407	0.2174	0.05813	0.1034	0.3313	3.739	0.0002111
11	rs1519411	23680789	A	ADD	407	-0.5565	0.149	-0.8485	-0.2644	-3.735	0.0002152
22	rs136217	31232074	A	ADD	407	-0.2352	0.06302	-0.3587	-0.1117	-3.732	0.0002174
3	rs13066071	21484189	A	ADD	407	-0.6008	0.161	-0.9164	-0.2853	-3.732	0.0002175
13	rs4943074	31646255	C	ADD	406	-0.2107	0.05649	-0.3214	-0.09993	-3.729	0.0002199
18	rs715900	59246253	A	ADD	407	0.2406	0.06457	0.1141	0.3672	3.727	0.0002216
4	rs7663518	109368633	C	ADD	407	0.2172	0.05829	0.103	0.3315	3.726	0.0002222
2	rs7564520	230941463	C	ADD	407	-0.209	0.05619	-0.3192	-0.09892	-3.72	0.0002271
15	rs7496727	83326051	A	ADD	407	0.3376	0.09092	0.1594	0.5157	3.713	0.0002339
11	rs10837917	42730635	A	ADD	407	-0.3034	0.08182	-0.4637	-0.143	-3.708	0.0002386
18	rs715901	59246416	A	ADD	407	0.239	0.06448	0.1127	0.3654	3.707	0.0002388
14	rs4500635	49806704	A	ADD	407	-0.225	0.06078	-0.3442	-0.1059	-3.703	0.0002431
4	rs1377065	109349464	G	ADD	407	-0.2162	0.05843	-0.3308	-0.1017	-3.701	0.0002447
12	rs4964598	107936327	A	ADD	407	-0.2597	0.07028	-0.3974	-0.122	-3.695	0.00025
16	rs8058401	57818935	G	ADD	407	-0.2518	0.06822	-0.3855	-0.118	-3.69	0.0002546
8	rs6469118	88956314	A	ADD	407	-0.2625	0.07114	-0.4019	-0.1231	-3.69	0.0002549
16	rs2239355	57502926	A	ADD	407	-0.9796	0.2656	-1.5	-0.459	-3.688	0.0002566
7	rs10487734	31891598	A	ADD	407	-0.2826	0.07664	-0.4329	-0.1324	-3.688	0.0002572
6	rs10046356	2486804	A	ADD	407	-0.5656	0.1534	-0.8662	-0.265	-3.688	0.0002574
1	rs6682000	154711226	A	ADD	407	0.2103	0.05702	0.09849	0.322	3.687	0.0002578
4	rs1503454	27783448	A	ADD	407	-0.2094	0.0568	-0.3207	-0.09802	-3.686	0.0002594
14	rs167437	60591887	A	ADD	407	-0.313	0.08493	-0.4794	-0.1465	-3.685	0.00026
1	rs659543	109735416	A	ADD	407	0.2405	0.06527	0.1126	0.3684	3.685	0.0002601
14	rs2181050	55135931	G	ADD	407	0.2126	0.05772	0.09946	0.3257	3.683	0.0002616
13	rs1571188	31641831	G	ADD	407	-0.2094	0.05696	-0.3211	-0.09779	-3.677	0.0002682
4	rs1364920	143437219	A	ADD	407	0.299	0.08133	0.1396	0.4584	3.676	0.000269
7	rs1419755	22166022	G	ADD	407	-0.3512	0.09554	-0.5384	-0.1639	-3.676	0.000269
3	rs630934	39489619	C	ADD	407	-0.2128	0.05791	-0.3263	-0.09931	-3.675	0.0002702
2	rs10928631	138545443	G	ADD	407	-0.7505	0.2044	-1.151	-0.3499	-3.672	0.0002735
1	rs2744898	71496136	A	ADD	407	-0.3089	0.08421	-0.4739	-0.1438	-3.668	0.0002771
11	rs17272751	10047647	G	ADD	407	0.2931	0.07993	0.1364	0.4498	3.667	0.0002782
15	rs8033106	83299461	G	ADD	406	0.2342	0.06387	0.109	0.3594	3.667	0.0002785
1	rs12760011	246429058	G	ADD	407	-0.2488	0.06787	-0.3818	-0.1158	-3.666	0.0002798
16	rs13332076	3914139	G	ADD	407	-1.02	0.2784	-1.566	-0.4748	-3.666	0.0002798
4	rs6840522	55030375	G	ADD	407	-0.316	0.08626	-0.4851	-0.147	-3.664	0.0002818
12	rs2519540	119916900	G	ADD	407	-0.2825	0.07721	-0.4338	-0.1311	-3.658	0.0002878
2	rs664149	224639462	G	ADD	407	0.2194	0.05998	0.1018	0.3369	3.657	0.0002885
5	rs4957817	108826387	A	ADD	407	-0.411	0.1124	-0.6314	-0.1906	-3.655	0.0002909
2	rs1302	101628998	A	ADD	407	-0.2747	0.07521	-0.4221	-0.1273	-3.653	0.0002938
1	rs6694600	177023831	G	ADD	407	-0.9225	0.2527	-1.418	-0.4272	-3.65	0.0002963
5	rs12054736	104147248	A	ADD	407	-0.2044	0.05602	-0.3142	-0.09462	-3.649	0.0002978
10	rs11188409	97393475	A	ADD	407	-0.2494	0.06841	-0.3834	-0.1153	-3.645	0.000302
12	rs810784	119905759	C	ADD	407	-0.2808	0.07707	-0.4319	-0.1298	-3.644	0.0003036
2	rs1430060	16585720	A	ADD	407	-0.5179	0.1422	-0.7965	-0.2393	-3.643	0.0003047
14	rs17794441	23986009	A	ADD	407	0.4045	0.1111	0.1868	0.6222	3.642	0.0003059
1	rs2478762	109739071	A	ADD	407	0.2409	0.06621	0.1111	0.3707	3.638	0.00031
7	rs10488019	36870270	A	ADD	407	-0.3196	0.08785	-0.4918	-0.1474	-3.638	0.0003107
18	rs2255302	61011930	G	ADD	407	-0.2335	0.06418	-0.3593	-0.1077	-3.638	0.0003108
18	rs2849372	61013905	G	ADD	407	-0.2335	0.06418	-0.3593	-0.1077	-3.638	0.0003108
18	rs2849371	61014368	A	ADD	407	-0.2335	0.06418	-0.3593	-0.1077	-3.638	0.0003108
5	rs9327973	106047930	G	ADD	407	0.2332	0.06421	0.1074	0.3591	3.633	0.0003169
26	MitoG5774A	5774	A	ADD	407	-2.123	0.5848	-3.269	-0.977	-3.631	0.000319
11	rs7929070	81728716	G	ADD	407	-0.3372	0.09289	-0.5193	-0.1552	-3.63	0.0003197
9	rs3802393	21855038	A	ADD	407	0.3382	0.0933	0.1554	0.5211	3.625	0.0003259
18	rs7240367	71857275	C	ADD	407	-0.344	0.09494	-0.5301	-0.1579	-3.623	0.0003279
12	rs303795	52245938	A	ADD	407	0.212	0.05857	0.0972	0.3268	3.62	0.0003327
18	rs1943093	50427224	G	ADD	407	0.21	0.05803	0.09624	0.3237	3.619	0.000334
18	rs1943097	50442066	A	ADD	407	0.21	0.05803	0.09624	0.3237	3.619	0.000334
13	rs1069767	77491964	C	ADD	407	0.4199	0.1161	0.1923	0.6475	3.616	0.0003372
11	rs11025180	19573587	A	ADD	407	-0.2453	0.06792	-0.3784	-0.1121	-3.611	0.0003435
17	rs195771	8721608	G	ADD	407	-0.2127	0.05892	-0.3281	-0.09718	-3.609	0.0003456
6	rs6455065	66701759	A	ADD	407	-0.2688	0.07447	-0.4147	-0.1228	-3.609	0.0003461
7	rs1228960	84049457	G	ADD	407	0.2313	0.06417	0.1056	0.3571	3.605	0.0003514
3	rs562545	39536524	A	ADD	406	0.2076	0.0576	0.09469	0.3205	3.604	0.0003528
20	rs6021451	50419395	C	ADD	406	-0.2747	0.07629	-0.4242	-0.1251	-3.6	0.0003574
13	rs1325350	72391572	A	ADD	407	0.2314	0.0643	0.1054	0.3574	3.598	0.00036
8	rs4360277	125271222	G	ADD	407	0.2178	0.06054	0.09917	0.3365	3.598	0.0003606
8	rs11781080	25817777	A	ADD	407	0.2396	0.06665	0.109	0.3702	3.595	0.000364
6	rs4896278	137856957	A	ADD	407	-0.2087	0.05805	-0.3224	-0.09491	-3.595	0.0003646
5	rs4869256	95401970	A	ADD	407	-0.2285	0.0636	-0.3532	-0.1038	-3.593	0.0003678
7	rs13242518	31984978	A	ADD	407	-0.2611	0.07272	-0.4037	-0.1186	-3.591	0.0003707
8	rs472585	26728237	A	ADD	407	-0.3416	0.09518	-0.5282	-0.1551	-3.589	0.0003728
4	rs7672673	32878002	G	ADD	405	-0.4402	0.1227	-0.6806	-0.1998	-3.589	0.0003732
4	rs745705	182544594	A	ADD	407	-0.2152	0.05997	-0.3328	-0.09768	-3.589	0.0003732
6	rs12203224	134101494	A	ADD	407	0.2138	0.05959	0.09698	0.3306	3.587	0.0003751
3	rs9836672	191912870	A	ADD	406	-0.5209	0.1453	-0.8057	-0.2362	-3.586	0.0003776
16	rs4784858	57815489	G	ADD	407	-0.255	0.07114	-0.3944	-0.1155	-3.584	0.0003803
3	rs7617496	73191526	A	ADD	407	0.2208	0.06161	0.1	0.3416	3.584	0.0003804
12	rs10492070	5108943	G	ADD	407	-0.3482	0.09723	-0.5387	-0.1576	-3.581	0.000384
12	rs11063454	5111535	G	ADD	407	-0.3482	0.09723	-0.5387	-0.1576	-3.581	0.000384
12	rs10849189	5112027	A	ADD	407	-0.3482	0.09723	-0.5387	-0.1576	-3.581	0.000384
5	rs1490776	108904019	G	ADD	407	-0.4497	0.1257	-0.696	-0.2034	-3.579	0.0003869
6	rs9395145	45987653	G	ADD	407	-0.5008	0.1402	-0.7756	-0.2261	-3.573	0.0003962
10	rs1111350	102890421	A	ADD	407	-0.2782	0.07787	-0.4308	-0.1256	-3.573	0.0003963
20	rs191269	56481648	A	ADD	407	0.2146	0.06008	0.09685	0.3324	3.572	0.0003969
7	rs11979133	78215346	G	ADD	407	-0.2553	0.07147	-0.3953	-0.1152	-3.572	0.0003973
1	rs4839586	111439902	G	ADD	407	-0.2366	0.06625	-0.3665	-0.1068	-3.571	0.0003979
17	rs17806045	7682605	A	ADD	407	-0.2937	0.08224	-0.4549	-0.1325	-3.571	0.000399
5	rs10515230	95189115	A	ADD	407	-0.3561	0.09973	-0.5515	-0.1606	-3.571	0.0003992
20	rs1855469	56497109	G	ADD	407	0.2194	0.06145	0.09895	0.3398	3.57	0.0003999
9	rs10973593	37879040	G	ADD	407	0.2787	0.07807	0.1257	0.4317	3.57	0.0004001
19	rs6512050	15773915	G	ADD	407	-0.2201	0.06169	-0.341	-0.09915	-3.567	0.0004044
6	rs12663198	58296648	A	ADD	407	-0.2298	0.06445	-0.3561	-0.1035	-3.566	0.0004067
9	rs7867539	138184453	A	ADD	407	0.2281	0.06398	0.1027	0.3535	3.565	0.0004076
18	rs6567237	59372096	A	ADD	407	-0.2224	0.06241	-0.3447	-0.1	-3.563	0.0004108
18	rs746987	61077030	G	ADD	407	-0.2664	0.07478	-0.413	-0.1199	-3.563	0.0004109
7	rs17329536	36851294	G	ADD	405	-0.3284	0.09219	-0.5091	-0.1477	-3.562	0.0004115
7	rs10274207	36850932	A	ADD	407	-0.3018	0.08473	-0.4678	-0.1357	-3.562	0.0004127
18	rs7505196	64823210	A	ADD	407	0.2202	0.06186	0.099	0.3415	3.56	0.0004145
18	rs9967050	64825748	G	ADD	407	0.2202	0.06186	0.099	0.3415	3.56	0.0004145
16	rs1559405	57820109	G	ADD	407	-0.3268	0.0919	-0.5069	-0.1467	-3.556	0.0004206
1	rs10925300	237216900	A	ADD	407	-0.3363	0.09462	-0.5218	-0.1509	-3.554	0.0004237
5	rs2218046	106082084	A	ADD	407	0.228	0.06416	0.1022	0.3538	3.553	0.0004253
5	rs1002282	106087893	A	ADD	407	0.228	0.06416	0.1022	0.3538	3.553	0.0004253
1	rs962231	71740028	G	ADD	407	-0.244	0.06875	-0.3788	-0.1093	-3.55	0.0004308
16	rs2880781	77737858	A	ADD	407	-0.2573	0.07254	-0.3995	-0.1151	-3.547	0.0004352
2	rs346831	8433428	A	ADD	407	-0.3028	0.08536	-0.47	-0.1355	-3.547	0.0004356
12	rs2268097	13752832	G	ADD	407	0.2131	0.06011	0.09528	0.3309	3.545	0.0004387
3	rs599501	182861730	G	ADD	407	0.3167	0.08937	0.1415	0.4918	3.543	0.0004414
7	rs17296151	83699733	G	ADD	407	-0.2391	0.0675	-0.3714	-0.1068	-3.542	0.0004431
1	rs11210516	42185687	C	ADD	407	0.6727	0.1901	0.3002	1.045	3.539	0.0004478
1	rs6600388	42189456	G	ADD	407	0.6431	0.1818	0.2868	0.9995	3.537	0.0004517
11	rs4326783	42723441	C	ADD	407	-0.2224	0.0629	-0.3457	-0.09916	-3.536	0.0004527
1	rs12127518	71578442	A	ADD	407	-0.2935	0.08301	-0.4562	-0.1308	-3.536	0.000453
2	rs4641925	230921743	A	ADD	407	-0.1996	0.05648	-0.3103	-0.08895	-3.535	0.0004553
2	rs686700	224632189	A	ADD	407	0.2123	0.06008	0.09452	0.33	3.533	0.000458
16	rs4787150	8208094	G	ADD	407	-0.1972	0.05582	-0.3066	-0.0878	-3.533	0.0004587
6	rs17091863	58333290	G	ADD	406	-0.2284	0.06465	-0.3551	-0.1016	-3.532	0.0004598
8	rs4871481	125269286	C	ADD	407	0.2135	0.06047	0.09496	0.332	3.53	0.0004631
1	rs2803329	1874581	A	ADD	407	-0.2608	0.0739	-0.4057	-0.116	-3.529	0.0004647
1	rs3000466	71508962	G	ADD	406	-0.2972	0.0842	-0.4622	-0.1321	-3.529	0.0004654
5	rs1800197	177419967	A	ADD	406	-0.2221	0.06296	-0.3455	-0.0987	-3.528	0.0004676
16	rs4786212	8160554	A	ADD	407	-0.204	0.05788	-0.3175	-0.0906	-3.525	0.0004715
6	rs2893849	26454454	G	ADD	407	-0.2884	0.0818	-0.4487	-0.128	-3.525	0.0004716
8	rs930869	95259942	G	ADD	407	0.2119	0.06011	0.09405	0.3297	3.525	0.0004728
1	rs1894647	7205950	A	ADD	407	-0.4072	0.1156	-0.6337	-0.1807	-3.524	0.0004745
16	rs7190355	66043905	G	ADD	406	-0.2595	0.07365	-0.4038	-0.1151	-3.523	0.0004755
22	rs136245	31208544	A	ADD	407	0.2033	0.05772	0.09021	0.3165	3.523	0.0004758
22	rs136243	31209135	A	ADD	407	0.2033	0.05772	0.09021	0.3165	3.523	0.0004758
12	rs2519536	120039557	G	ADD	407	-0.2842	0.08067	-0.4423	-0.126	-3.522	0.0004768
14	rs10145222	86605594	G	ADD	407	-2.918	0.8284	-4.541	-1.294	-3.522	0.0004774
12	rs2347228	27983429	A	ADD	407	-0.2124	0.06032	-0.3306	-0.09416	-3.521	0.000479
8	rs6578055	140974670	G	ADD	407	0.2083	0.05918	0.09233	0.3243	3.52	0.0004806
10	rs876859	87938800	A	ADD	407	-0.5278	0.15	-0.8217	-0.2339	-3.52	0.0004817
16	rs9923791	8197462	G	ADD	406	-0.2003	0.05693	-0.3119	-0.0887	-3.518	0.0004847
12	rs12309517	68730207	A	ADD	407	0.3641	0.1036	0.1611	0.5671	3.516	0.000488
5	rs296206	106149393	G	ADD	405	0.222	0.06319	0.09817	0.3459	3.514	0.0004925
7	rs1345251	22248527	A	ADD	407	-0.3446	0.09811	-0.5369	-0.1523	-3.512	0.0004945
12	rs10840939	18194578	G	ADD	407	0.2472	0.07039	0.1092	0.3851	3.511	0.0004966
17	rs542939	27889986	A	ADD	407	-0.2163	0.0616	-0.337	-0.09553	-3.511	0.0004973
3	rs11713882	73214333	A	ADD	406	0.2144	0.06106	0.09469	0.334	3.511	0.0004974
6	rs9345745	66689252	A	ADD	407	-0.4212	0.12	-0.6564	-0.1861	-3.51	0.0004979
20	rs2038909	14609957	G	ADD	407	-0.3273	0.09324	-0.51	-0.1445	-3.51	0.0004986
5	rs191415	178639040	A	ADD	407	-0.2285	0.06512	-0.3562	-0.1009	-3.509	0.0005009
3	rs1768208	39523003	A	ADD	407	0.2113	0.06022	0.09323	0.3293	3.508	0.000502
12	rs1703081	88951387	A	ADD	406	-0.4121	0.1175	-0.6424	-0.1818	-3.507	0.0005046
21	rs421241	18276053	A	ADD	407	-0.2926	0.08345	-0.4562	-0.1291	-3.507	0.0005049
18	rs10502967	50792090	A	ADD	407	-0.2068	0.05899	-0.3224	-0.09113	-3.505	0.0005083
15	rs8032622	33661286	G	ADD	407	-0.3332	0.09512	-0.5197	-0.1468	-3.504	0.0005106
3	rs10511418	123532046	A	ADD	407	-0.4365	0.1246	-0.6808	-0.1923	-3.503	0.0005115
5	rs16870904	73113650	G	ADD	407	-0.2533	0.07233	-0.3951	-0.1116	-3.503	0.0005122
7	rs1316624	125101664	A	ADD	407	-0.2797	0.07993	-0.4363	-0.123	-3.499	0.000519
12	rs1982205	97444721	G	ADD	407	-0.3801	0.1087	-0.5931	-0.1671	-3.497	0.0005229
10	rs12772391	26883359	A	ADD	405	0.2295	0.06564	0.1008	0.3581	3.496	0.0005255
14	rs1958545	34054976	G	ADD	407	-0.2331	0.06669	-0.3638	-0.1024	-3.496	0.0005257
13	rs9530216	74201598	A	ADD	407	-0.3298	0.09435	-0.5147	-0.1449	-3.495	0.0005259
7	rs12702746	8464569	A	ADD	405	-0.2516	0.07199	-0.3927	-0.1105	-3.495	0.0005273
10	rs6560783	2011233	A	ADD	407	0.264	0.07556	0.1159	0.4121	3.493	0.00053
18	rs2941836	76526018	A	ADD	407	-0.7155	0.2048	-1.117	-0.314	-3.493	0.0005308
2	rs6435052	201347929	A	ADD	407	-0.2517	0.07206	-0.3929	-0.1104	-3.493	0.0005315
7	rs17154438	103340098	G	ADD	407	-0.2893	0.08285	-0.4516	-0.1269	-3.491	0.000534
8	rs17249304	75057013	A	ADD	407	0.3036	0.08699	0.1331	0.4741	3.49	0.0005358
22	rs11204483	49218478	A	ADD	407	-0.2707	0.07759	-0.4227	-0.1186	-3.489	0.000539
12	rs10777125	88915835	G	ADD	407	-0.3876	0.1111	-0.6054	-0.1698	-3.488	0.0005395
12	rs1492347	88925973	A	ADD	407	-0.3876	0.1111	-0.6054	-0.1698	-3.488	0.0005395
18	rs8083367	57579119	A	ADD	407	-0.2936	0.08424	-0.4587	-0.1285	-3.485	0.0005452
9	rs10511944	37749213	A	ADD	407	0.2752	0.07895	0.1204	0.4299	3.485	0.0005453
11	rs1530872	45403436	G	ADD	407	-0.3327	0.09548	-0.5198	-0.1455	-3.484	0.0005482
11	rs10466475	45098100	G	ADD	407	-0.3502	0.1005	-0.5472	-0.1532	-3.483	0.0005496
1	rs2744900	71504390	A	ADD	407	-0.2893	0.08305	-0.452	-0.1265	-3.483	0.0005498
19	rs10500316	54553697	A	ADD	407	-0.2011	0.05775	-0.3143	-0.08795	-3.483	0.0005502
16	rs7200784	8156056	A	ADD	406	-0.201	0.0577	-0.3141	-0.08787	-3.483	0.0005508
1	rs10799961	163744838	A	ADD	407	-0.2061	0.0592	-0.3222	-0.09011	-3.482	0.0005522
3	rs12630739	10341082	G	ADD	407	0.2308	0.06631	0.1009	0.3608	3.481	0.0005536
10	rs10786998	108710127	A	ADD	407	0.2028	0.05828	0.08862	0.3171	3.481	0.0005549
18	rs7240429	48243318	G	ADD	407	-0.203	0.05833	-0.3173	-0.08863	-3.479	0.0005576
14	rs17836264	80132932	A	ADD	407	0.307	0.08823	0.134	0.4799	3.479	0.0005582
14	rs7144239	78389173	A	ADD	407	-0.2302	0.06619	-0.36	-0.1005	-3.478	0.0005601
2	rs10427352	108000932	C	ADD	407	-1.184	0.3404	-1.851	-0.5168	-3.478	0.0005602
7	rs38092	78228892	G	ADD	407	-0.267	0.07679	-0.4176	-0.1165	-3.477	0.0005613
18	rs12960187	77966280	A	ADD	407	-0.2566	0.07382	-0.4012	-0.1119	-3.476	0.0005652
8	rs11135676	22629084	G	ADD	407	-0.2021	0.05815	-0.3161	-0.08809	-3.475	0.0005668
9	rs4498613	96505639	C	ADD	407	-0.2526	0.0727	-0.3951	-0.1101	-3.475	0.000567
3	rs1074506	7922313	A	ADD	407	0.2002	0.05763	0.08725	0.3132	3.474	0.0005686
13	rs778296	106188573	A	ADD	407	0.2102	0.06052	0.09158	0.3288	3.473	0.00057
9	rs12339850	110430339	C	ADD	407	-0.2973	0.08567	-0.4653	-0.1294	-3.471	0.0005748
18	rs12963674	55978595	A	ADD	406	-0.4501	0.1297	-0.7042	-0.1959	-3.471	0.0005749
18	rs4940251	50833082	C	ADD	407	-0.2109	0.06076	-0.33	-0.09179	-3.471	0.0005754
4	rs4440278	157171078	G	ADD	407	-0.3033	0.08741	-0.4746	-0.132	-3.47	0.0005774
11	rs12099094	15818485	G	ADD	407	-1.666	0.4803	-2.608	-0.7249	-3.469	0.0005781
11	rs353619	35174595	A	ADD	407	-0.2441	0.07037	-0.3821	-0.1062	-3.469	0.0005783
10	rs11256810	6152413	G	ADD	407	-1.661	0.4789	-2.6	-0.7226	-3.469	0.0005794
15	rs1823874	100357435	G	ADD	407	0.2064	0.05952	0.08978	0.3231	3.468	0.00058
12	rs12816489	98976004	A	ADD	403	-0.4373	0.1261	-0.6845	-0.19	-3.466	0.0005847
16	rs990813	59070616	A	ADD	407	-0.2022	0.05835	-0.3166	-0.08782	-3.465	0.0005872
5	rs11952019	123292142	A	ADD	407	-0.344	0.09931	-0.5386	-0.1493	-3.463	0.0005906
2	rs6546942	75220996	A	ADD	407	-0.2189	0.06321	-0.3428	-0.09502	-3.463	0.0005909
8	rs11203544	13741215	A	ADD	407	-0.4326	0.1251	-0.6778	-0.1873	-3.457	0.0006034
13	rs8001751	106197066	A	ADD	407	-0.7534	0.218	-1.181	-0.3262	-3.457	0.0006053
1	rs4657305	163762232	A	ADD	407	-0.2052	0.05936	-0.3215	-0.08884	-3.456	0.0006057
8	rs7013791	88138170	G	ADD	407	-0.2289	0.06623	-0.3587	-0.09906	-3.456	0.0006071
1	rs309060	99444339	A	ADD	407	-0.4056	0.1174	-0.6357	-0.1755	-3.454	0.0006099
2	rs10207081	16789322	A	ADD	407	-0.231	0.06689	-0.3621	-0.09994	-3.454	0.0006109
7	rs1473169	78193631	C	ADD	407	-0.2518	0.07291	-0.3947	-0.1089	-3.454	0.0006115
3	rs9842591	151283691	A	ADD	406	0.199	0.05771	0.08592	0.3122	3.449	0.0006228
8	rs7843427	108813231	A	ADD	407	0.2057	0.05966	0.08878	0.3226	3.448	0.0006239
12	rs11048180	25843882	A	ADD	407	-0.3755	0.1089	-0.5889	-0.162	-3.448	0.0006243
16	rs7199809	66027774	A	ADD	407	-0.2544	0.07379	-0.399	-0.1098	-3.448	0.0006254
15	rs8032583	88091531	G	ADD	407	0.2653	0.07699	0.1144	0.4162	3.446	0.0006295
3	rs9812368	190583583	G	ADD	407	-0.2035	0.05909	-0.3193	-0.0877	-3.444	0.0006329
5	rs7735412	157298694	G	ADD	407	-0.3149	0.09142	-0.494	-0.1357	-3.444	0.0006329
4	rs1476844	58139970	A	ADD	407	-0.2116	0.06144	-0.332	-0.09114	-3.443	0.000635
11	rs7933344	28893336	A	ADD	407	0.2246	0.06527	0.09668	0.3525	3.441	0.0006394
11	rs4244542	28908331	G	ADD	407	0.2246	0.06527	0.09668	0.3525	3.441	0.0006394
12	rs10848066	130773863	A	ADD	407	-0.2214	0.06432	-0.3474	-0.09529	-3.441	0.0006394
11	rs553770	125638359	A	ADD	406	0.2015	0.05856	0.08671	0.3163	3.441	0.0006409
21	rs2405643	19089606	A	ADD	402	-0.2108	0.06128	-0.3309	-0.09071	-3.44	0.0006426
16	rs17217621	6282073	A	ADD	407	-0.2019	0.05875	-0.317	-0.08671	-3.436	0.0006517
22	rs139898	38399979	A	ADD	405	0.2006	0.05844	0.08608	0.3152	3.433	0.000659
8	rs17664415	70523705	A	ADD	407	0.4058	0.1183	0.174	0.6376	3.432	0.0006621
20	rs6132784	24987787	G	ADD	407	-0.2736	0.07972	-0.4298	-0.1173	-3.432	0.0006621
6	rs851460	66815697	G	ADD	407	-0.3391	0.09886	-0.5329	-0.1454	-3.431	0.0006645
2	rs2108196	102467816	A	ADD	407	-0.2751	0.08021	-0.4323	-0.1179	-3.43	0.0006656
2	rs1139583	102472459	G	ADD	407	-0.2751	0.08021	-0.4323	-0.1179	-3.43	0.0006656
7	rs10951310	31886572	A	ADD	407	-0.2811	0.08199	-0.4418	-0.1204	-3.429	0.0006688
9	rs1855065	94235377	C	ADD	406	-0.7033	0.2052	-1.106	-0.3011	-3.428	0.000672
11	rs7111484	15775341	A	ADD	406	-0.2423	0.07069	-0.3808	-0.1037	-3.427	0.0006727
8	rs10216814	123172675	G	ADD	407	-0.379	0.1106	-0.5957	-0.1622	-3.427	0.000673
4	rs1991219	110000675	A	ADD	407	0.2821	0.08235	0.1207	0.4436	3.426	0.0006755
4	rs3108956	110006325	A	ADD	407	0.2821	0.08235	0.1207	0.4436	3.426	0.0006755
2	rs11887205	61774473	A	ADD	407	0.2013	0.05875	0.08612	0.3164	3.426	0.0006758
16	rs8044076	66037973	A	ADD	407	-0.2527	0.07378	-0.3973	-0.1081	-3.425	0.0006784
20	rs6037475	358935	G	ADD	407	0.2085	0.06087	0.08916	0.3278	3.425	0.0006786
21	rs2834319	35357025	G	ADD	407	-0.259	0.07564	-0.4073	-0.1108	-3.425	0.0006791
4	rs10518367	121545814	A	ADD	406	0.2217	0.06474	0.09479	0.3486	3.424	0.0006798
11	rs11222824	99984562	G	ADD	407	-0.21	0.06134	-0.3303	-0.08979	-3.424	0.0006812
16	rs8059657	59200784	G	ADD	407	0.2289	0.06691	0.09776	0.36	3.421	0.0006874
3	rs6770257	34184505	G	ADD	407	-0.3024	0.08841	-0.4757	-0.1291	-3.421	0.0006885
5	rs7704440	163587535	A	ADD	407	-0.2102	0.06148	-0.3307	-0.08972	-3.419	0.0006919
22	rs139897	38399098	A	ADD	407	0.2	0.05851	0.08533	0.3147	3.419	0.0006938
8	rs892484	103874561	G	ADD	407	0.192	0.05616	0.08191	0.302	3.418	0.000694
22	rs2252257	18640300	A	ADD	407	0.2822	0.08256	0.1204	0.444	3.418	0.000694
16	rs8049123	6302145	A	ADD	407	-0.2119	0.06201	-0.3335	-0.0904	-3.418	0.0006956
16	rs10500362	8199826	G	ADD	407	-0.1947	0.05697	-0.3063	-0.08302	-3.417	0.000697
18	rs8097537	77193246	A	ADD	407	0.207	0.06057	0.08827	0.3257	3.417	0.0006971
18	rs2289131	44602864	A	ADD	407	-0.3767	0.1103	-0.5928	-0.1606	-3.417	0.0006979
2	rs750971	20048999	G	ADD	406	-0.2019	0.05908	-0.3176	-0.08607	-3.417	0.0006981
1	rs1514191	61221354	G	ADD	407	0.2467	0.0722	0.1052	0.3882	3.417	0.0006987
3	rs2875365	8366890	A	ADD	407	0.2469	0.07228	0.1053	0.3886	3.416	0.0006995
8	rs7819285	91212148	C	ADD	407	-0.2165	0.06341	-0.3408	-0.09223	-3.415	0.0007037
1	rs17127415	65694612	A	ADD	407	0.3005	0.088	0.128	0.473	3.414	0.0007039
18	rs8090983	52586691	G	ADD	407	-0.2135	0.06257	-0.3362	-0.0909	-3.413	0.0007082
16	rs2303230	84693675	A	ADD	407	-0.2101	0.06158	-0.3308	-0.08942	-3.412	0.0007104
10	rs10509688	97385242	G	ADD	407	-0.2483	0.07282	-0.391	-0.1056	-3.41	0.0007161
5	rs4235532	25351609	A	ADD	407	0.2049	0.06013	0.08709	0.3228	3.408	0.0007192
13	rs9519707	106185803	A	ADD	407	-0.1923	0.05642	-0.3028	-0.08168	-3.408	0.0007212
15	rs4257183	39641338	G	ADD	407	-0.2852	0.0837	-0.4492	-0.1211	-3.407	0.0007228
7	rs2054788	46251686	A	ADD	407	-0.1945	0.05709	-0.3064	-0.08258	-3.407	0.0007239
11	rs11224228	134940416	A	ADD	407	-0.2824	0.08293	-0.4449	-0.1198	-3.405	0.0007275
7	rs1858782	103343827	A	ADD	407	-0.2831	0.08314	-0.446	-0.1201	-3.405	0.0007282
18	rs12606920	67133110	G	ADD	398	0.2666	0.07829	0.1131	0.42	3.405	0.0007294
11	rs1372416	101755207	G	ADD	407	-0.2996	0.08802	-0.4721	-0.1271	-3.404	0.0007312
1	rs11583706	238521637	A	ADD	407	-0.2798	0.08222	-0.4409	-0.1186	-3.403	0.0007337
7	rs6960795	36847304	A	ADD	407	-0.2831	0.08322	-0.4462	-0.12	-3.402	0.000737
22	rs84770	38390128	A	ADD	407	0.1988	0.05846	0.08423	0.3134	3.401	0.0007389
6	rs6924359	35940998	C	ADD	407	-0.2196	0.06457	-0.3461	-0.09302	-3.4	0.0007399
6	rs9470185	35945343	A	ADD	407	-0.2196	0.06457	-0.3461	-0.09302	-3.4	0.0007399
2	rs2421203	61669248	C	ADD	407	0.202	0.05942	0.08559	0.3185	3.4	0.0007401
7	rs10486799	39653226	C	ADD	407	-0.3678	0.1082	-0.5799	-0.1557	-3.399	0.0007445
15	rs11857879	95209253	A	ADD	407	-0.2404	0.07075	-0.3791	-0.1017	-3.398	0.0007465
8	rs1320771	85489393	A	ADD	407	0.3327	0.09792	0.1408	0.5246	3.398	0.000747
21	rs2211860	39552192	A	ADD	407	-0.211	0.06209	-0.3326	-0.08926	-3.398	0.0007472
3	rs4683973	77418859	A	ADD	407	-0.2461	0.07244	-0.3881	-0.1041	-3.397	0.0007482
5	rs1344186	25428561	G	ADD	406	-0.2327	0.06852	-0.367	-0.09837	-3.396	0.0007529
10	rs11006132	60156166	G	ADD	407	0.2366	0.06968	0.1	0.3732	3.395	0.0007534
12	rs2448051	12244494	A	ADD	407	0.1911	0.0563	0.08078	0.3015	3.395	0.0007553
5	rs3101065	113619796	C	ADD	406	-0.3646	0.1074	-0.5751	-0.1541	-3.394	0.0007565
12	rs17179283	74924819	A	ADD	407	-0.3146	0.09273	-0.4964	-0.1329	-3.393	0.0007599
14	rs219326	60443190	G	ADD	407	-0.2859	0.08426	-0.451	-0.1207	-3.392	0.0007615
14	rs219392	60485240	G	ADD	407	-0.2859	0.08426	-0.451	-0.1207	-3.392	0.0007615
14	rs384139	60549242	A	ADD	407	-0.2859	0.08426	-0.451	-0.1207	-3.392	0.0007615
1	rs4654096	246391677	A	ADD	407	-0.2533	0.07469	-0.3997	-0.1069	-3.391	0.0007649
1	rs2878076	246395662	G	ADD	407	-0.2533	0.07469	-0.3997	-0.1069	-3.391	0.0007649
15	rs1452438	87379693	A	ADD	407	-0.215	0.0634	-0.3392	-0.0907	-3.39	0.0007666
6	rs7769321	161619810	G	ADD	407	-0.2976	0.0878	-0.4697	-0.1255	-3.39	0.0007685
2	rs10497426	175582267	G	ADD	407	0.2446	0.07221	0.1031	0.3862	3.388	0.0007738
16	rs12934801	57793595	G	ADD	407	-0.3312	0.09777	-0.5228	-0.1396	-3.388	0.0007744
16	rs7201162	51375290	C	ADD	406	0.2307	0.06811	0.09723	0.3642	3.387	0.0007751
18	rs11083255	25759164	G	ADD	407	-0.4076	0.1203	-0.6435	-0.1717	-3.387	0.0007768
14	rs4556706	34088070	A	ADD	407	-0.3012	0.08892	-0.4754	-0.1269	-3.387	0.000777
18	rs17766830	44040660	G	ADD	406	-0.222	0.06554	-0.3504	-0.09351	-3.387	0.0007772
12	rs1367352	78859296	A	ADD	407	0.2119	0.06258	0.08923	0.3345	3.386	0.0007792
8	rs2664366	89024840	A	ADD	407	-0.2052	0.06063	-0.3241	-0.08639	-3.385	0.0007822
20	rs6021435	50400080	C	ADD	407	-0.2247	0.0664	-0.3549	-0.09459	-3.384	0.0007833
7	rs6979650	36536896	A	ADD	407	-0.4754	0.1405	-0.7508	-0.2	-3.384	0.0007851
10	rs1492712	44532138	G	ADD	407	-0.2288	0.06763	-0.3614	-0.09628	-3.384	0.0007854
2	rs6719711	141707610	G	ADD	407	-0.2669	0.07887	-0.4215	-0.1123	-3.384	0.0007857
15	rs11629523	39639228	G	ADD	406	-0.2835	0.08378	-0.4477	-0.1193	-3.383	0.0007861
21	rs466603	20316279	G	ADD	407	-0.214	0.06328	-0.338	-0.08996	-3.382	0.0007913
2	rs10497890	208853299	G	ADD	407	0.2153	0.06373	0.09044	0.3403	3.379	0.0007983
2	rs355579	142379398	A	ADD	406	0.3655	0.1082	0.1535	0.5774	3.379	0.0007985
8	rs6997613	88088357	A	ADD	407	0.2032	0.06017	0.08528	0.3211	3.377	0.0008031
18	rs16975771	39819531	A	ADD	407	-1.619	0.4793	-2.558	-0.6793	-3.377	0.0008031
1	rs2474460	1844046	A	ADD	407	0.21	0.06221	0.08808	0.332	3.376	0.0008076
2	rs2178435	41951693	G	ADD	407	-0.2193	0.06499	-0.3466	-0.0919	-3.374	0.0008124
3	rs7617493	3080200	G	ADD	407	0.1971	0.05843	0.08261	0.3117	3.374	0.0008135
19	rs17272603	48326572	A	ADD	406	-0.2736	0.08112	-0.4326	-0.1146	-3.372	0.0008172
21	rs410240	18274613	G	ADD	407	-0.2892	0.08576	-0.4573	-0.1211	-3.372	0.0008176
22	rs4444	31205334	G	ADD	406	0.1942	0.05761	0.0813	0.3071	3.371	0.000821
2	rs2600660	61549600	A	ADD	407	0.1988	0.05897	0.08319	0.3143	3.371	0.0008222
14	rs1263638	23009999	A	ADD	406	0.2028	0.06015	0.08486	0.3207	3.371	0.0008225
10	rs11202030	88176508	A	ADD	407	0.306	0.09081	0.1281	0.484	3.37	0.0008239
14	rs7493522	49805181	A	ADD	407	0.1971	0.05848	0.08244	0.3117	3.37	0.0008253
11	rs4754573	98890724	G	ADD	407	0.2287	0.06791	0.09565	0.3618	3.369	0.0008285
5	rs6876868	169453707	A	ADD	407	0.2073	0.06154	0.08667	0.3279	3.368	0.0008293
12	rs241981	3833484	C	ADD	407	0.1957	0.0581	0.08182	0.3096	3.368	0.0008295
10	rs6560784	2050279	G	ADD	407	0.1973	0.05859	0.0825	0.3122	3.368	0.00083
1	rs7525345	79366381	A	ADD	407	-0.4109	0.122	-0.6501	-0.1718	-3.368	0.0008304
8	rs2664364	89017568	A	ADD	405	-0.2074	0.06158	-0.3281	-0.08667	-3.367	0.0008321
10	rs2804493	33605676	A	ADD	407	-0.2684	0.07973	-0.4246	-0.1121	-3.366	0.0008359
6	rs2305840	70500518	G	ADD	407	-0.3781	0.1123	-0.5983	-0.1579	-3.365	0.000838
1	rs10788679	17916962	A	ADD	407	0.2012	0.0598	0.084	0.3184	3.365	0.0008398
1	rs878833	177748866	A	ADD	406	-0.3261	0.09692	-0.5161	-0.1362	-3.365	0.00084
14	rs10145469	97769834	A	ADD	407	-0.5453	0.1621	-0.863	-0.2276	-3.364	0.000841
15	rs4774388	61466998	G	ADD	407	-0.2779	0.08262	-0.4399	-0.116	-3.364	0.0008414
17	rs7219555	59740122	C	ADD	407	0.2093	0.06222	0.08735	0.3313	3.364	0.0008426
5	rs724719	108747530	G	ADD	404	-0.3696	0.1099	-0.5849	-0.1542	-3.364	0.0008435
5	rs2288532	108717024	G	ADD	407	-0.3683	0.1095	-0.583	-0.1536	-3.362	0.0008465
1	rs4526604	42182144	G	ADD	407	0.626	0.1862	0.2611	0.991	3.362	0.0008478
16	rs10500337	6303869	G	ADD	407	-0.2078	0.06181	-0.3289	-0.08665	-3.362	0.000848
15	rs1005844	100659526	A	ADD	407	-0.2025	0.06025	-0.3206	-0.08446	-3.362	0.0008485
18	rs7241111	64851353	A	ADD	406	0.202	0.06008	0.0842	0.3197	3.361	0.00085
1	rs3014269	227539205	G	ADD	407	0.3898	0.116	0.1625	0.6171	3.361	0.0008504
16	rs8045131	26819883	G	ADD	407	-0.5714	0.17	-0.9046	-0.2382	-3.361	0.0008509
11	rs11224208	134923846	C	ADD	407	-0.3276	0.09748	-0.5186	-0.1365	-3.361	0.0008519
6	rs910721	161613629	G	ADD	406	-0.2954	0.08791	-0.4677	-0.123	-3.36	0.0008554
10	rs7908204	44517536	A	ADD	407	-0.2273	0.06767	-0.3599	-0.09466	-3.359	0.0008574
22	rs5993462	18992121	A	ADD	407	-0.2873	0.08554	-0.4549	-0.1196	-3.358	0.0008585
19	rs734517	55833076	A	ADD	407	-0.4707	0.1402	-0.7456	-0.1959	-3.357	0.0008635
4	rs294505	161274933	A	ADD	407	-0.2575	0.07671	-0.4079	-0.1071	-3.357	0.0008637
6	rs4714503	41633272	G	ADD	407	-0.3451	0.1028	-0.5467	-0.1436	-3.356	0.0008647
8	rs12386936	121487047	G	ADD	407	0.203	0.0605	0.08447	0.3216	3.356	0.0008648
10	rs1250539	81037229	A	ADD	407	0.1984	0.05911	0.08253	0.3142	3.356	0.0008654
5	rs1643811	178648369	A	ADD	407	-0.1994	0.05942	-0.3158	-0.08294	-3.356	0.0008663
3	rs2332096	121821143	A	ADD	407	-0.2002	0.05967	-0.3172	-0.08326	-3.355	0.0008678
11	rs10500958	23502190	G	ADD	407	-0.2092	0.06234	-0.3314	-0.08698	-3.355	0.0008683
11	rs10834103	23503963	A	ADD	407	-0.2092	0.06234	-0.3314	-0.08698	-3.355	0.0008683
16	rs12934152	27414339	G	ADD	407	-0.2394	0.07136	-0.3793	-0.09956	-3.355	0.0008686
11	rs10750510	100063257	A	ADD	407	-0.2012	0.05997	-0.3187	-0.08364	-3.355	0.0008698
10	rs2804886	33636940	A	ADD	407	-0.3094	0.09224	-0.4902	-0.1286	-3.354	0.0008709
11	rs7127925	42754350	A	ADD	407	-0.2003	0.05973	-0.3174	-0.08328	-3.354	0.000871
18	rs4941279	62181984	A	ADD	407	0.2038	0.06077	0.08466	0.3229	3.353	0.0008748
3	rs1014405	68901094	G	ADD	407	-0.3136	0.09352	-0.4969	-0.1303	-3.353	0.0008754
7	rs1905989	46270974	A	ADD	407	-0.1908	0.0569	-0.3023	-0.07925	-3.353	0.0008763
3	rs6768756	3245509	A	ADD	407	-0.2238	0.06676	-0.3546	-0.09292	-3.352	0.0008787
20	rs6089784	61399562	A	ADD	407	-0.2481	0.07405	-0.3933	-0.103	-3.351	0.0008812
3	rs9311843	62549168	G	ADD	407	-0.3025	0.0903	-0.4795	-0.1256	-3.351	0.0008823
22	rs133545	48631684	A	ADD	407	-0.2742	0.08185	-0.4346	-0.1138	-3.35	0.0008828
8	rs10100405	88891871	G	ADD	407	-0.2371	0.07078	-0.3759	-0.09841	-3.35	0.0008832
2	rs1583705	81908601	G	ADD	407	-0.198	0.05912	-0.3138	-0.0821	-3.349	0.000888
5	rs2278231	132647542	G	ADD	407	-0.5008	0.1495	-0.7939	-0.2077	-3.349	0.0008886
11	rs1845251	130375349	A	ADD	407	-0.1908	0.05698	-0.3025	-0.07912	-3.349	0.0008889
19	rs7247267	43838753	A	ADD	407	-0.2382	0.07113	-0.3776	-0.09877	-3.348	0.000889
2	rs17028585	41955313	A	ADD	407	-0.2177	0.06501	-0.3451	-0.09027	-3.348	0.0008892
10	rs17103138	123913330	G	ADD	407	-0.3537	0.1057	-0.5607	-0.1466	-3.347	0.0008927
9	rs7019840	7234651	A	ADD	407	-0.2782	0.0831	-0.441	-0.1153	-3.347	0.0008933
8	rs10088006	122665121	A	ADD	403	-0.2058	0.06148	-0.3263	-0.08528	-3.347	0.0008939
4	rs13117345	54943432	G	ADD	407	-0.2709	0.08097	-0.4296	-0.1122	-3.346	0.0008958
10	rs7477274	98549577	G	ADD	407	-0.3114	0.09306	-0.4938	-0.129	-3.346	0.0008974
9	rs7851696	137779091	A	ADD	407	-0.3058	0.09141	-0.485	-0.1267	-3.346	0.0008976
17	rs877874	77835821	G	ADD	407	-0.2452	0.0733	-0.3889	-0.1016	-3.346	0.000898
5	rs606186	18078815	G	ADD	407	-0.2644	0.07905	-0.4193	-0.1095	-3.345	0.000901
5	rs1036211	107256237	A	ADD	407	0.2104	0.06295	0.08704	0.3338	3.343	0.000907
16	rs2965793	57799892	G	ADD	407	-0.2187	0.06543	-0.347	-0.09047	-3.343	0.0009077
6	rs4706602	76877844	G	ADD	407	0.2871	0.0859	0.1188	0.4555	3.343	0.0009079
5	rs4348263	108845690	A	ADD	397	-0.3702	0.1107	-0.5872	-0.1531	-3.343	0.000909
12	rs7958582	42377944	G	ADD	407	-0.2205	0.06597	-0.3498	-0.09117	-3.342	0.0009097
10	rs7912767	20299308	A	ADD	407	0.1946	0.05823	0.08045	0.3087	3.341	0.0009112
18	rs10514051	70299250	A	ADD	407	-0.3942	0.118	-0.6254	-0.163	-3.341	0.0009116
14	rs734205	34615963	G	ADD	407	-0.2385	0.07143	-0.3785	-0.0985	-3.339	0.0009194
17	rs7220740	59740793	A	ADD	407	0.2078	0.06222	0.0858	0.3297	3.339	0.0009194
5	rs974752	123295475	G	ADD	407	-0.3229	0.09677	-0.5126	-0.1333	-3.337	0.0009255
7	rs10265101	103353742	G	ADD	407	0.1974	0.05915	0.08145	0.3133	3.337	0.0009256
8	rs10089677	122660248	G	ADD	407	-0.202	0.06054	-0.3207	-0.08334	-3.336	0.0009272
1	rs526612	238719158	A	ADD	406	-0.3382	0.1014	-0.5369	-0.1395	-3.336	0.0009299
8	rs279955	94023146	A	ADD	407	0.1937	0.05808	0.07985	0.3075	3.335	0.000933
4	rs12503435	161270471	A	ADD	407	-0.2563	0.07688	-0.407	-0.1056	-3.334	0.0009356
11	rs4755646	42747982	G	ADD	407	-0.2659	0.07977	-0.4222	-0.1095	-3.333	0.0009383
18	rs16950217	44576566	G	ADD	407	-0.3273	0.09822	-0.5198	-0.1348	-3.332	0.0009421
19	rs11672488	23257164	G	ADD	407	-0.5147	0.1545	-0.8175	-0.2119	-3.332	0.0009422
19	rs11668225	23257207	A	ADD	407	-0.5147	0.1545	-0.8175	-0.2119	-3.332	0.0009422
10	rs570706	78922019	A	ADD	406	-0.256	0.07684	-0.4066	-0.1054	-3.332	0.0009435
5	rs26771	53519724	G	ADD	406	-0.1954	0.05867	-0.3104	-0.08037	-3.33	0.0009494
18	rs549147	32631855	A	ADD	406	0.2037	0.06119	0.08377	0.3236	3.329	0.0009522
12	rs2603751	52453282	G	ADD	407	-0.2953	0.08876	-0.4693	-0.1214	-3.327	0.0009581
8	rs2616493	89079023	C	ADD	406	-0.2132	0.06409	-0.3388	-0.08758	-3.327	0.0009601
12	rs2255336	10532326	A	ADD	407	0.2503	0.07525	0.1028	0.3978	3.326	0.0009622
20	rs4814551	16740597	A	ADD	406	0.2011	0.06047	0.08257	0.3196	3.325	0.000964
7	rs13241928	34494698	G	ADD	407	-0.2065	0.06212	-0.3283	-0.08475	-3.324	0.000968
7	rs1120768	34507636	G	ADD	407	-0.2065	0.06212	-0.3283	-0.08475	-3.324	0.000968
7	rs302110	83284591	C	ADD	402	0.1866	0.05612	0.07656	0.2965	3.324	0.0009687
19	rs11879005	39710903	A	ADD	407	0.201	0.06049	0.08247	0.3196	3.323	0.0009707
11	rs2005163	20108966	A	ADD	407	-0.2503	0.07532	-0.3979	-0.1027	-3.323	0.0009714
8	rs7820162	108660612	G	ADD	407	-0.3142	0.09457	-0.4996	-0.1289	-3.323	0.0009723
11	rs10749933	108898964	G	ADD	407	0.1973	0.05938	0.08092	0.3137	3.323	0.0009729
11	rs6589047	108902062	A	ADD	407	0.1973	0.05938	0.08092	0.3137	3.323	0.0009729
4	rs6831808	96213928	A	ADD	407	-0.1999	0.06018	-0.3178	-0.08192	-3.321	0.000978
9	rs10973537	37774893	A	ADD	407	0.2537	0.0764	0.104	0.4035	3.321	0.0009782
2	rs2121661	61561658	G	ADD	407	0.1958	0.05899	0.08023	0.3115	3.32	0.0009825
5	rs1500161	23159111	G	ADD	407	0.197	0.05934	0.0807	0.3133	3.32	0.0009825
8	rs2978310	2713726	A	ADD	405	0.2189	0.06593	0.08964	0.3481	3.32	0.000984
16	rs432166	4156857	A	ADD	407	-0.1865	0.05618	-0.2966	-0.07634	-3.319	0.0009862
3	rs2112044	175233654	A	ADD	407	-0.2299	0.06926	-0.3656	-0.0941	-3.319	0.0009872
16	rs2369524	23114849	G	ADD	407	-0.1962	0.05911	-0.312	-0.0803	-3.318	0.0009877
12	rs10850407	115378037	C	ADD	407	-0.2031	0.06121	-0.3231	-0.08313	-3.318	0.0009891
19	rs12327639	53066857	A	ADD	407	-0.2115	0.06374	-0.3364	-0.08653	-3.318	0.0009905
5	rs10514964	62921003	G	ADD	407	-0.4217	0.1271	-0.6709	-0.1725	-3.317	0.0009927
16	rs13330755	6314858	G	ADD	407	-0.3548	0.107	-0.5645	-0.1451	-3.316	0.0009975
12	rs2733840	10545925	G	ADD	407	0.2519	0.07597	0.103	0.4008	3.316	0.0009976
8	rs17813338	442755	G	ADD	407	-0.3361	0.1014	-0.5349	-0.1374	-3.315	0.0009983
11	rs1487204	19595702	G	ADD	406	-0.1975	0.05958	-0.3143	-0.08074	-3.315	0.0009991

## Sheet: Suppl.Table5.
S. Table 3. Complete PSP LT GWAS results
					Stage 1		Stage 2		Meta-analysis
SNP	CHR		Latent trait		BETA		P		BETA		P	BETA	P
rs3088159		15		NFT		-0.253		8.82e-06		-0.16	0.0406	-0.221	1.26e-06
rs3088159		15		NFThind		-0.256		4.72e-06		-0.138	0.0596	-0.213	1.38e-06
rs2305196		10		TAUTHhind		-0.325		4.97e-09		-0.009	0.886	-0.198	2.72e-06
rs154239		3		TAUTH		-0.266		2.19e-06		-0.104	0.107	-0.197	2.78e-06
rs154239		3		TAUTHfore		-0.229		3.32e-05		-0.128	0.0368	-0.184	6.23e-06
rs6543017		2		CBfore		-0.324		6.08e-06		-0.132	0.149	-0.252	6.66e-06
rs6771438		3		hind		-0.328		9.78e-05		-0.219	0.0335	-0.285	1.12e-05
rs6762033		3		overall		-0.365		8.1e-06		-0.138	0.164	-0.275	1.2e-05
rs6762033		3		TAUTH		-0.35		5.4e-06		-0.12	0.161	-0.249	1.23e-05
rs6543017		2		CB		-0.336		2.13e-05		-0.156	0.109	-0.265	1.36e-05
rs11203544		8		hind		-0.587		3.97e-07		-0.114	0.318	-0.349	1.46e-05
rs1333619		6		TA		-0.311		1.18e-05		-0.122	0.137	-0.231	1.46e-05
rs6771438		3		overall		-0.341		0.000117		-0.234	0.042	-0.302	1.53e-05
rs1333619		6		TAhind		0.28		9.68e-06		0.099	0.179	0.204	1.86e-05
rs2305196		10		TAUTH		-0.296		4.3e-07		-0.033	0.64	-0.188	2.19e-05
rs6762033		3		hind		-0.349		7.52e-06		-0.107	0.228	-0.245	2.57e-05
rs154239		3		fore		-0.236		2.23e-05		-0.094	0.192	-0.183	2.74e-05
rs154239		3		TAUTHhind		-0.242		6.67e-06		-0.07	0.255	-0.169	2.78e-05
rs2475229		10		fore		-0.53		4.11e-06		-0.098	0.555	-0.391	2.97e-05
rs154239		3		overall		-0.269		7.13e-06		-0.073	0.328	-0.194	3.1e-05
rs3903470		3		hind		-0.27		1.05e-06		-0.031	0.654	-0.178	3.17e-05
rs17470661		4		fore		-0.387		7e-07		-0.015	0.885	-0.254	3.79e-05
rs6762033		3		TAUTHfore		-0.308		4.31e-05		-0.129	0.114	-0.226	3.94e-05
rs2305196		10		hind		-0.29		9.85e-07		-0.029	0.688	-0.186	4.12e-05
rs6771438		3		NFT		-0.301		0.000187		-0.195	0.0733	-0.264	4.16e-05
rs6771438		3		NFThind		-0.267		0.000779		-0.232	0.0222	-0.254	4.52e-05
rs6762033		3		fore		-0.305		6e-05		-0.135	0.157	-0.239	5.02e-05
rs6762033		3		NFTfore		-0.291		1.45e-05		-0.083	0.314	-0.209	5.17e-05
rs6762033		3		TAUTHhind		-0.321		1.29e-05		-0.092	0.26	-0.22	5.29e-05
rs2475229		10		TAUTHfore		-0.472		3.8e-05		-0.179	0.204	-0.357	5.39e-05
rs16904149		8		NFT		-0.502		8.14e-06		-0.111	0.378	-0.329	7.54e-05
rs6543017		2		overall		-0.336		9.94e-05		-0.151	0.155	-0.263	7.89e-05
rs11203544		8		overall		-0.548		6.93e-06		-0.118	0.354	-0.345	8.22e-05
rs2547996		5		hind		-0.238		1.79e-05		-0.063	0.315	-0.162	8.57e-05
rs17470661		4		TAUTH		-0.334		2.63e-05		-0.097	0.298	-0.235	9.13e-05
rs17470661		4		overall		-0.404		1.65e-06		-0.012	0.908	-0.258	9.19e-05
rs3903470		3		overall		-0.254		1.25e-05		-0.043	0.577	-0.179	0.000107
rs11928846		3		hind		-0.333		5.71e-05		-0.112	0.264	-0.244	0.000118
rs6771438		3		CB		-0.248		0.00238		-0.245	0.0202	-0.246	0.000122
rs3088159		15		NFTfore		-0.166		0.00121		-0.14	0.041	-0.157	0.000126
rs6762033		3		NFT		-0.317		2.13e-05		-0.068	0.471	-0.223	0.000128
rs2547996		5		overall		-0.25		1.76e-05		-0.052	0.466	-0.17	0.000133
rs16904149		8		NFThind		-0.485		1.28e-05		-0.095	0.415	-0.302	0.000164
rs1333619		6		TAfore		-0.244		0.000429		-0.125	0.104	-0.191	0.000191
rs6723687		2		TAUTHfore		-0.691		1.13e-06		0.13	0.526	-0.43	0.000204
rs11203544		8		TAUTHhind		-0.56		2.86e-07		-0.009	0.929	-0.277	0.000218
rs11203544		8		CBhind		-0.424		0.000207		-0.165	0.127	-0.288	0.000228
rs6543017		2		hind		-0.27		0.00106		-0.17	0.0729	-0.227	0.000245
rs154239		3		hind		-0.235		4.13e-05		-0.052	0.433	-0.158	0.000249
rs17616515		7		NFThind		0.233		2.69e-06		-0.005	0.937	0.14	0.000253
rs6543017		2		fore		-0.331		3.34e-05		-0.057	0.574	-0.228	0.000259
rs6771438		3		CBhind		-0.246		0.00303		-0.209	0.0345	-0.231	0.000265
rs2686346		12		fore		0.214		3.49e-05		0.033	0.628	0.15	0.000267
rs6771438		3		fore		-0.27		0.00103		-0.183	0.0978	-0.239	0.000271
rs575598		1		NFT		-0.296		2.8e-05		-0.034	0.727	-0.207	0.000271
rs2547996		5		TAUTH		-0.238		1.28e-05		-0.031	0.61	-0.147	0.000275
rs17470661		4		TAUTHfore		-0.322		3.49e-05		-0.066	0.455	-0.21	0.00028
rs1945148		18		fore		0.238		1.47e-05		0.016	0.829	0.157	0.000289
rs12203224		6		CBfore		0.215		1.01e-05		0.005	0.935	0.14	0.000291
rs2305196		10		overall		-0.266		2.08e-05		-0.028	0.731	-0.178	0.000292
rs2686346		12		overall		0.229		4.22e-05		0.035	0.626	0.157	0.000352
rs2547996		5		TAUTHhind		-0.216		3.52e-05		-0.039	0.507	-0.137	0.000371
rs2547996		5		CBhind		-0.194		0.000358		-0.08	0.189	-0.144	0.000374
rs6771438		3		TAUTHhind		-0.25		0.00167		-0.167	0.079	-0.216	0.000378
rs2305196		10		NFT		-0.201		0.000431		-0.089	0.243	-0.161	0.000396
rs17616515		7		NFT		0.242		1.55e-06		-0.037	0.572	0.14	0.000401
rs16964707		13		overall		-0.787		3.59e-05		-0.12	0.591	-0.51	0.000404
rs3903470		3		TAUTHhind		-0.231		9.75e-06		-0.006	0.926	-0.142	0.000412
rs6543017		2		CBhind		-0.279		0.000561		-0.127	0.164	-0.213	0.000416
rs6771438		3		TAUTH		-0.262		0.0017		-0.171	0.0856	-0.224	0.000422
rs7632726		3		TAUTH		-0.252		5.38e-05		-0.052	0.441	-0.16	0.000425
rs17470661		4		TAUTHhind		-0.29		0.000136		-0.079	0.373	-0.202	0.000446
rs6723687		2		fore		-0.64		8.04e-06		0.181	0.453	-0.428	0.000453
rs6723687		2		TAUTH		-0.676		3.28e-06		0.169	0.438	-0.419	0.000464
rs11928846		3		NFT		-0.348		1.07e-05		0.017	0.873	-0.22	0.000469
rs2305196		10		NFThind		-0.185		0.00101		-0.096	0.177	-0.151	0.000592
rs6723687		2		overall		-0.69		8.26e-06		0.202	0.423	-0.449	0.000593
rs7632726		3		overall		-0.218		0.00108		-0.11	0.159	-0.173	0.000619
rs17470661		4		TA		-0.383		4e-06		0.03	0.766	-0.217	0.000633
rs9425592		1		overall		-0.277		1.94e-06		0.038	0.591	-0.152	0.000662
rs16964707		13		hind		-0.777		1.79e-05		-0.054	0.789	-0.455	0.000663
rs12203224		6		CB		0.231		1.75e-05		-0.003	0.964	0.143	0.000676
rs1333619		6		overall		-0.311		1.61e-05		0	0.998	-0.189	0.000687
rs9425592		1		hind		-0.277		5.66e-07		0.044	0.49	-0.14	0.000701
rs9425592		1		TAUTH		-0.286		1.5e-07		0.057	0.352	-0.137	0.000706
rs2686346		12		TAUTH		0.228		1.37e-05		0	0.998	0.134	0.000746
rs3903470		3		CB		-0.181		0.000717		-0.076	0.281	-0.143	0.000752
rs154239		3		NFT		-0.183		0.00084		-0.082	0.25	-0.146	0.000756
rs2547996		5		CB		-0.194		0.000281		-0.055	0.399	-0.138	0.000772
rs3903470		3		NFThind		-0.203		0.000107		-0.028	0.685	-0.139	0.000781
rs6771438		3		CBfore		-0.186		0.0118		-0.218	0.0273	-0.198	0.000806
rs11203544		8		TAUTH		-0.559		1.02e-06		0.016	0.885	-0.263	0.000808
rs17470661		4		TAfore		-0.344		2e-05		-0.01	0.919	-0.204	0.000816
rs2475229		10		CBfore		-0.433		2.91e-05		0.034	0.819	-0.282	0.000823
rs11928846		3		NFThind		-0.368		2.13e-06		0.073	0.459	-0.203	0.000824
rs6762033		3		CB		-0.23		0.00233		-0.14	0.124	-0.194	0.000831
rs575598		1		NFThind		-0.28		6.09e-05		-0.017	0.85	-0.184	0.000844
rs11928846		3		overall		-0.286		0.00105		-0.13	0.246	-0.228	0.000905
rs6762033		3		CBhind		-0.25		0.00116		-0.113	0.187	-0.189	0.000907
rs6543017		2		TAUTHhind		-0.218		0.00515		-0.157	0.0722	-0.191	0.000973
rs154239		3		NFThind		-0.179		0.000903		-0.074	0.265	-0.137	0.000981
rs3903470		3		NFT		-0.186		0.000455		-0.053	0.468	-0.141	0.001
rs2686346		12		TAUTHhind		0.208		3.36e-05		0.005	0.936	0.124	0.00111
rs16904149		8		hind		-0.448		0.000151		-0.091	0.44	-0.271	0.00113
rs1945148		18		overall		0.233		9.04e-05		0.018	0.808	0.151	0.00113
rs11928846		3		TAUTHhind		-0.268		0.000624		-0.089	0.337	-0.193	0.00114
rs2686346		12		TAfore		0.172		0.00134		0.077	0.221	0.132	0.00115
rs9425592		1		TAUTHhind		-0.266		3.26e-07		0.056	0.335	-0.125	0.00115
rs17470661		4		hind		-0.334		3.41e-05		-0.004	0.966	-0.2	0.00116
rs6543017		2		TAUTH		-0.271		0.000866		-0.1	0.276	-0.196	0.00121
rs16964707		13		TA		-0.614		0.00109		-0.243	0.241	-0.448	0.00125
rs2547996		5		fore		-0.207		0.000128		-0.022	0.749	-0.135	0.00125
rs7632726		3		fore		-0.179		0.00377		-0.115	0.124	-0.153	0.00125
rs2475229		10		TAfore		-0.435		0.000263		-0.082	0.586	-0.299	0.00127
rs2547996		5		TAhind		0.131		0.0105		0.114	0.0525	0.124	0.0013
rs1945148		18		TAUTHfore		0.239		1.18e-05		-0.011	0.858	0.13	0.00136
rs7632726		3		TAUTHhind		-0.229		0.000122		-0.033	0.607	-0.139	0.00138
rs6762033		3		NFThind		-0.272		0.000221		-0.046	0.6	-0.18	0.00138
rs7632726		3		TAUTHfore		-0.211		0.000565		-0.061	0.336	-0.14	0.00149
rs1333619		6		hind		-0.319		3.37e-06		0.05	0.528	-0.163	0.00158
rs16904149		8		overall		-0.434		0.000487		-0.114	0.39	-0.285	0.0016
rs3903470		3		TAUTH		-0.223		4.61e-05		0.004	0.952	-0.133	0.00161
rs11203544		8		NFTfore		-0.378		0.00016		-0.059	0.578	-0.228	0.00161
rs154239		3		CBfore		-0.171		0.000649		-0.044	0.492	-0.124	0.00169
rs11203544		8		CB		-0.342		0.00236		-0.156	0.176	-0.252	0.00171
rs10492532		13		hind		-0.544		3.56e-05		0.021	0.895	-0.315	0.00171
rs7632726		3		hind		-0.201		0.00158		-0.08	0.251	-0.146	0.00176
rs154239		3		NFTfore		-0.145		0.00323		-0.08	0.199	-0.12	0.00181
rs3903470		3		CBhind		-0.186		0.000648		-0.048	0.47	-0.131	0.00182
rs11928846		3		TAUTH		-0.24		0.00341		-0.13	0.18	-0.194	0.00184
rs11203544		8		NFT		-0.424		0.000134		-0.047	0.695	-0.252	0.00191
rs16904149		8		NFTfore		-0.347		0.000656		-0.093	0.398	-0.23	0.00195
rs2686346		12		hind		0.194		0.00028		0.027	0.678	0.126	0.002
rs12203224		6		overall		0.218		0.000208		0.017	0.822	0.142	0.00201
rs16964707		13		CB		-0.59		0.000766		-0.161	0.431	-0.41	0.00201
rs2686346		12		TA		0.168		0.00241		0.077	0.252	0.131	0.00202
rs6723687		2		TAUTHhind		-0.572		3.88e-05		0.14	0.5	-0.354	0.00203
rs3903470		3		TAhind		0.176		0.00058		0.038	0.556	0.123	0.00203
rs17470661		4		NFTfore		-0.218		0.00165		-0.084	0.347	-0.168	0.00206
rs9875837		3		CB		-0.254		2.96e-06		0.08	0.255	-0.131	0.00215
rs16964707		13		fore		-0.594		0.000779		-0.149	0.487	-0.416	0.00224
rs2686346		12		TAUTHfore		0.192		0.000191		0.019	0.741	0.118	0.00225
rs6771438		3		NFTfore		-0.241		0.000892		-0.061	0.525	-0.176	0.00227
rs2547996		5		TAUTHfore		-0.196		0.000249		-0.026	0.649	-0.118	0.0025
rs7433256		3		hind		-1.274		5.17e-06		0.021	0.934	-0.554	0.00262
rs2305196		10		NFTfore		-0.166		0.00125		-0.046	0.49	-0.121	0.00273
rs2475229		10		overall		-0.421		0.000753		-0.071	0.681	-0.302	0.00275
rs2475229		10		TA		-0.422		0.0006		-0.064	0.692	-0.291	0.00278
rs2475229		10		TAUTH		-0.356		0.00242		-0.14	0.348	-0.274	0.0029
rs6723687		2		hind		-0.593		5.99e-05		0.175	0.437	-0.364	0.00299
rs10492532		13		TAUTHhind		-0.504		4.85e-05		0.038	0.792	-0.278	0.00302
rs12203224		6		fore		0.197		0.000281		0.004	0.955	0.128	0.00308
rs11928846		3		TAhind		0.114		0.137		0.265	0.0047	0.175	0.00311
rs7433256		3		overall		-1.319		7.02e-06		0.073	0.793	-0.59	0.00324
rs9875837		3		TAUTHfore		-0.18		0.000979		-0.042	0.51	-0.121	0.00328
rs16964707		13		CBhind		-0.593		0.000893		-0.127	0.509	-0.379	0.00366
rs6543017		2		TAhind		0.162		0.033		0.172	0.0532	0.166	0.00391
rs3903470		3		fore		-0.162		0.00283		-0.057	0.44	-0.126	0.00393
rs6543017		2		TA		-0.205		0.0163		-0.159	0.107	-0.186	0.00398
rs767092		4		TA		-0.343		3.74e-05		0.037	0.693	-0.179	0.00399
rs6723687		2		CB		-0.551		0.000111		0.205	0.373	-0.344	0.00426
rs11203544		8		fore		-0.354		0.00183		-0.098	0.425	-0.236	0.00447
rs9425592		1		TAUTHfore		-0.219		4.55e-05		0.017	0.773	-0.111	0.0046
rs3903470		3		CBfore		-0.122		0.0129		-0.092	0.167	-0.111	0.00462
rs10492532		13		TAhind		0.328		0.00705		0.172	0.248	0.265	0.00469
rs12203224		6		CBhind		0.206		0.000173		-0.007	0.918	0.117	0.00475
rs16964707		13		TAhind		0.441		0.00868		0.238	0.2	0.35	0.00485
rs6762033		3		CBfore		-0.161		0.0188		-0.131	0.126	-0.149	0.0051
rs9875837		3		CBhind		-0.224		5.26e-05		0.036	0.592	-0.118	0.00517
rs17470661		4		CB		-0.291		0.000177		0.031	0.755	-0.17	0.00529
rs2686346		12		CBfore		0.146		0.00169		0.027	0.664	0.103	0.00534
rs1333619		6		fore		-0.204		0.00233		-0.052	0.54	-0.146	0.00534
rs9425592		1		fore		-0.199		0.000237		0.013	0.844	-0.117	0.00536
rs2208927		14		NFT		-0.254		1.38e-05		0.109	0.177	-0.131	0.00539
rs16964707		13		TAUTH		-0.614		0.000614		-0.063	0.743	-0.361	0.00587
rs16964707		13		TAfore		-0.524		0.00411		-0.183	0.345	-0.365	0.00596
rs12203224		6		hind		0.186		0.000864		0.017	0.797	0.117	0.00612
rs9875837		3		fore		-0.213		0.00011		0.049	0.509	-0.12	0.00616
rs7433256		3		TAUTHhind		-1.242		2.36e-06		0.123	0.589	-0.468	0.00622
rs9875837		3		CBfore		-0.229		3.25e-06		0.118	0.0754	-0.107	0.00628
rs1945148		18		TAUTH		0.211		0.000159		-0.016	0.8	0.115	0.0064
rs6771438		3		TA		-0.228		0.00918		-0.117	0.274	-0.184	0.00651
rs2022421		6		NFT		-0.473		0.000173		0.111	0.527	-0.276	0.00671
rs2022421		6		NFThind		-0.463		0.000195		0.077	0.637	-0.266	0.00679
rs2208927		14		NFThind		-0.242		2.67e-05		0.086	0.256	-0.123	0.00712
rs1945148		18		TAfore		0.175		0.00217		0.035	0.593	0.115	0.00742
rs7433256		3		TAUTH		-1.344		1.05e-06		0.185	0.438	-0.479	0.00745
rs7433256		3		CBhind		-0.966		0.000454		-0.112	0.635	-0.477	0.00764
rs2022421		6		TAUTHhind		-0.453		0.000277		0.044	0.77	-0.254	0.00803
rs2686346		12		CB		0.13		0.012		0.071	0.283	0.107	0.00806
rs2547996		5		TA		-0.131		0.0232		-0.092	0.162	-0.114	0.00836
rs6723687		2		CBhind		-0.527		0.00028		0.162	0.456	-0.316	0.00841
rs12203224		6		TA		0.168		0.00363		0.042	0.551	0.117	0.00847
rs1945148		18		TA		0.152		0.00961		0.069	0.322	0.118	0.00854
rs11203544		8		NFThind		-0.362		0.000968		-0.04	0.724	-0.205	0.00864
rs154239		3		CB		-0.181		0.00104		-0.005	0.937	-0.113	0.00867
rs16964707		13		CBfore		-0.44		0.00567		-0.142	0.458	-0.319	0.00888
rs7632726		3		TAhind		0.151		0.00987		0.067	0.305	0.114	0.00892
rs767092		4		TAhind		0.246		0.000953		0.014	0.869	0.146	0.00896
rs10492532		13		overall		-0.464		0.000817		0.013	0.942	-0.284	0.00896
rs12203224		6		TAfore		0.166		0.00312		0.035	0.594	0.11	0.00927
rs2475229		10		CB		-0.369		0.00131		0.006	0.969	-0.241	0.00931
rs12203224		6		TAUTHhind		0.148		0.00524		0.043	0.485	0.103	0.0097
rs575598		1		TAUTHhind		-0.169		0.0163		-0.097	0.255	-0.14	0.00972
rs575598		1		NFTfore		-0.201		0.00161		-0.006	0.947	-0.132	0.00973
rs7433256		3		CB		-1.033		0.000131		0.02	0.938	-0.475	0.00974
rs16904149		8		fore		-0.298		0.0099		-0.125	0.326	-0.22	0.0099
rs3903470		3		NFTfore		-0.101		0.0357		-0.095	0.139	-0.099	0.00998
rs1945148		18		hind		0.178		0.00175		0.017	0.799	0.111	0.0101
rs2305196		10		TAUTHfore		-0.166		0.00403		-0.039	0.551	-0.111	0.0102
rs9425592		1		CB		-0.17		0.0016		-0.011	0.868	-0.105	0.0106
rs2686346		12		TAhind		-0.131		0.00785		-0.046	0.448	-0.097	0.0108
rs17470661		4		TAhind		0.286		0.000117		-0.063	0.481	0.145	0.0109
rs2022421		6		TAUTH		-0.457		0.00046		0.047	0.765	-0.255	0.011
rs17470661		4		CBhind		-0.271		0.000614		0.013	0.887	-0.153	0.0111
rs17470661		4		CBfore		-0.246		0.000469		0.045	0.631	-0.141	0.0116
rs16964707		13		TAUTHhind		-0.591		0.000568		0.007	0.969	-0.315	0.0117
rs1945148		18		CBfore		0.124		0.0128		0.057	0.377	0.099	0.0117
rs1333619		6		TAUTH		-0.239		0.000435		0.016	0.836	-0.127	0.0119
rs2197551		2		NFT		-0.152		0.0733		-0.222	0.0688	-0.175	0.0119
rs7632726		3		TA		-0.15		0.0222		-0.087	0.232	-0.122	0.0122
rs9875837		3		overall		-0.22		0.000214		0.058	0.455	-0.117	0.0123
rs9425592		1		TAhind		0.151		0.00331		0.024	0.68	0.097	0.0124
rs6771438		3		TAUTHfore		-0.209		0.0105		-0.079	0.399	-0.154	0.0126
rs2022421		6		overall		-0.524		0.00016		0.175	0.342	-0.273	0.0132
rs6543017		2		TAUTHfore		-0.294		0.000209		0.038	0.666	-0.145	0.0132
rs16904149		8		CB		-0.214		0.0619		-0.196	0.105	-0.206	0.0133
rs3903470		3		TA		-0.175		0.00244		-0.01	0.888	-0.111	0.0134
rs16904149		8		CBhind		-0.248		0.0338		-0.156	0.172	-0.201	0.0136
rs575598		1		hind		-0.16		0.0323		-0.115	0.212	-0.142	0.014
rs9425592		1		CBhind		-0.17		0.0019		-0.01	0.866	-0.099	0.0146
rs2305196		10		fore		-0.165		0.00449		-0.02	0.796	-0.113	0.0146
rs2732744		7		CB		-0.252		4.96e-05		0.099	0.208	-0.118	0.0148
rs11203544		8		TA		-0.231		0.0566		-0.181	0.125	-0.206	0.0148
rs12203224		6		TAUTH		0.157		0.00451		0.025	0.698	0.101	0.0154
rs11928846		3		NFTfore		-0.171		0.0169		-0.079	0.399	-0.137	0.0156
rs2732744		7		CBhind		-0.258		4.49e-05		0.082	0.268	-0.115	0.0157
rs6771438		3		TAfore		-0.159		0.0608		-0.151	0.131	-0.156	0.0159
rs10492532		13		CBhind		-0.33		0.0109		-0.109	0.476	-0.238	0.0159
rs2547996		5		CBfore		-0.148		0.0024		-0.002	0.973	-0.091	0.016
rs10492532		13		TAUTH		-0.463		0.000372		0.079	0.606	-0.237	0.0162
rs1333619		6		CBhind		-0.254		0.000173		0.049	0.515	-0.121	0.0163
rs2022421		6		hind		-0.522		7.52e-05		0.19	0.248	-0.246	0.0163
rs16904149		8		TAUTHhind		-0.347		0.00191		-0.032	0.771	-0.186	0.0167
rs7107683		11		NFT		-0.466		2.27e-05		0.167	0.187	-0.197	0.0171
rs767092		4		TAfore		-0.305		0.000165		0.057	0.522	-0.141	0.0172
rs2197551		2		hind		-0.205		0.0208		-0.102	0.378	-0.167	0.0175
rs11928846		3		CBhind		-0.178		0.0292		-0.104	0.28	-0.148	0.0179
rs1333619		6		CB		-0.217		0.00112		0.022	0.782	-0.121	0.0181
rs10486848		7		CB		-0.267		6.7e-05		0.09	0.258	-0.12	0.0182
rs2686346		12		CBhind		0.098		0.0623		0.088	0.154	0.094	0.0188
rs2197551		2		TAUTHhind		-0.154		0.0653		-0.153	0.149	-0.154	0.019
rs10486848		7		CBhind		-0.267		8.64e-05		0.066	0.375	-0.117	0.0192
rs9425592		1		TA		-0.178		0.00198		0.001	0.994	-0.101	0.0192
rs1945148		18		CB		0.138		0.0118		0.04	0.563	0.1	0.0194
rs575598		1		overall		-0.166		0.0337		-0.107	0.298	-0.145	0.0199
rs16964707		13		TAUTHfore		-0.475		0.00688		-0.093	0.612	-0.292	0.0209
rs16904149		8		TA		-0.381		0.00187		-0.014	0.907	-0.2	0.0211
rs11203544		8		TAhind		0.16		0.138		0.183	0.0822	0.172	0.0223
rs10486848		7		hind		-0.272		8.84e-05		0.08	0.301	-0.117	0.0232
rs10492532		13		TA		-0.282		0.039		-0.174	0.291	-0.239	0.0233
rs6723687		2		CBfore		-0.414		0.00161		0.186	0.389	-0.254	0.0234
rs2475229		10		TAhind		0.263		0.0168		0.081	0.575	0.197	0.0244
rs7632726		3		NFTfore		-0.132		0.0158		-0.039	0.545	-0.093	0.0249
rs2686346		12		NFT		0.162		0.00148		-0.037	0.588	0.091	0.025
rs16904149		8		TAUTH		-0.344		0.00327		-0.026	0.817	-0.182	0.0254
rs7632726		3		CB		-0.087		0.156		-0.126	0.0779	-0.104	0.0257
rs2197551		2		NFTfore		-0.158		0.0385		-0.099	0.354	-0.138	0.0258
rs11928846		3		CB		-0.165		0.0398		-0.101	0.328	-0.141	0.0259
rs16964707		13		NFT		-0.598		0.000563		0.156	0.461	-0.297	0.026
rs17616515		7		NFTfore		0.174		0.000128		-0.076	0.185	0.079	0.0265
rs16904149		8		TAfore		-0.371		0.00181		-0.003	0.978	-0.182	0.0271
rs2197551		2		NFThind		-0.106		0.207		-0.226	0.0459	-0.148	0.0273
rs2686346		12		NFTfore		0.132		0.00404		-0.009	0.886	0.08	0.0274
rs17470661		4		NFT		-0.197		0.0108		-0.027	0.789	-0.135	0.0276
rs7632726		3		TAfore		-0.105		0.1		-0.098	0.149	-0.102	0.0285
rs7632726		3		CBfore		-0.072		0.197		-0.124	0.0645	-0.093	0.0294
rs7433256		3		fore		-1.008		0.000218		0.161	0.544	-0.412	0.0297
rs1029563		7		hind		-0.307		3.65e-06		0.141	0.0523	-0.105	0.0302
rs1945148		18		TAhind		-0.085		0.106		-0.09	0.152	-0.087	0.0305
rs3088159		15		hind		-0.124		0.0383		-0.064	0.388	-0.101	0.0309
rs154239		3		TA		-0.166		0.00516		-0.001	0.985	-0.097	0.031
rs16964707		13		NFThind		-0.597		0.000484		0.153	0.438	-0.278	0.0311
rs154239		3		TAfore		-0.162		0.00488		-0.002	0.971	-0.092	0.032
rs6723687		2		TA		-0.426		0.00547		0.082	0.727	-0.274	0.032
rs1333619		6		TAUTHfore		-0.166		0.0127		-0.032	0.659	-0.105	0.0324
rs10486848		7		overall		-0.273		0.000187		0.102	0.24	-0.119	0.0325
rs1333619		6		TAUTHhind		-0.227		0.000464		0.056	0.446	-0.103	0.033
rs10492532		13		CB		-0.274		0.0316		-0.111	0.496	-0.212	0.0343
rs7632726		3		NFT		-0.138		0.0234		-0.041	0.58	-0.099	0.0348
rs1029563		7		overall		-0.316		5.44e-06		0.175	0.0308	-0.11	0.0357
rs11928846		3		TA		-0.115		0.181		-0.175	0.0947	-0.139	0.0359
rs2305196		10		CBhind		-0.159		0.00679		-0.002	0.973	-0.094	0.0359
rs575598		1		TAUTH		-0.167		0.0229		-0.046	0.608	-0.118	0.0367
rs7107683		11		NFThind		-0.494		5.04e-06		0.232	0.0495	-0.165	0.0367
rs2208927		14		TAUTH		-0.171		0.00496		0.011	0.88	-0.098	0.037
rs6762033		3		TAhind		0.169		0.0193		0.039	0.637	0.114	0.0371
rs11928846		3		fore		-0.155		0.0565		-0.098	0.361	-0.134	0.0377
rs1945148		18		TAUTHhind		0.151		0.00477		-0.008	0.903	0.084	0.0387
rs9425592		1		CBfore		-0.12		0.014		-0.013	0.827	-0.078	0.0391
rs11203544		8		TAfore		-0.215		0.067		-0.122	0.27	-0.166	0.0392
rs6543017		2		TAfore		-0.16		0.0532		-0.085	0.358	-0.127	0.0397
rs1333619		6		NFT		-0.218		0.00093		0.077	0.358	-0.106	0.0398
rs11928846		3		TAUTHfore		-0.122		0.131		-0.127	0.166	-0.124	0.04
rs3088159		15		TAUTHhind		-0.13		0.021		-0.028	0.682	-0.089	0.0406
rs1333619		6		NFThind		-0.228		0.000446		0.083	0.285	-0.101	0.0411
rs2197551		2		CBhind		-0.204		0.0189		-0.034	0.762	-0.139	0.0413
rs9875837		3		TAUTH		-0.157		0.00515		0.012	0.857	-0.087	0.0419
rs2547996		5		NFT		-0.141		0.00818		0.006	0.931	-0.084	0.0423
rs1945148		18		CBhind		0.128		0.0215		0.026	0.682	0.085	0.0439
rs2475229		10		TAUTHhind		-0.242		0.0318		-0.073	0.605	-0.177	0.0444
rs2732744		7		hind		-0.234		0.00028		0.094	0.218	-0.098	0.0446
rs6762033		3		TA		-0.191		0.0189		-0.033	0.725	-0.122	0.0448
rs6723687		2		TAfore		-0.384		0.00981		0.054	0.803	-0.246	0.045
rs3903470		3		TAUTHfore		-0.139		0.0101		-0.003	0.96	-0.082	0.0454
rs11203544		8		TAUTHfore		-0.388		0.000567		0.052	0.62	-0.152	0.0457
rs2208927		14		TAUTHhind		-0.169		0.00357		0.03	0.666	-0.089	0.0466
rs6771438		3		TAhind		0.193		0.0131		0.008	0.933	0.12	0.0467
rs2022421		6		fore		-0.367		0.00439		0.098	0.579	-0.206	0.0469
rs2197551		2		overall		-0.202		0.0307		-0.049	0.706	-0.149	0.0478
rs7632726		3		CBhind		-0.073		0.245		-0.109	0.105	-0.09	0.0498
rs1029563		7		TAhind		0.227		0.000211		-0.085	0.208	0.088	0.0529
rs7433256		3		CBfore		-0.868		0.00039		0.189	0.426	-0.327	0.0543
rs9875837		3		hind		-0.175		0.00199		0.052	0.445	-0.083	0.0555
rs1945148		18		NFTfore		0.158		0.00118		-0.067	0.281	0.073	0.0564
rs7433256		3		NFThind		-0.837		0.00155		0.086	0.725	-0.34	0.0572
rs2305196		10		CB		-0.145		0.0123		0.012	0.866	-0.085	0.0604
rs17616515		7		TAUTHfore		0.183		0.000338		-0.069	0.223	0.071	0.0613
rs2547996		5		NFThind		-0.114		0.0299		-0.02	0.752	-0.075	0.0614
rs12203224		6		TAhind		-0.101		0.0503		-0.034	0.591	-0.074	0.0637
rs6723687		2		NFT		-0.297		0.0361		-0.021	0.93	-0.225	0.0638
rs6723687		2		NFTfore		-0.294		0.0212		0.049	0.814	-0.201	0.064
rs1868402		2		TAUTH		0.033		0.591		0.149	0.0307	0.084	0.0654
rs1029563		7		CB		-0.285		8.42e-06		0.18	0.0154	-0.088	0.0657
rs2208927		14		overall		-0.18		0.00552		0.055	0.52	-0.095	0.0659
rs2208927		14		hind		-0.198		0.00133		0.083	0.278	-0.088	0.0662
rs1945148		18		NFT		0.149		0.00592		-0.043	0.547	0.079	0.0664
rs16904149		8		CBfore		-0.102		0.327		-0.186	0.102	-0.14	0.0671
rs2686346		12		NFThind		0.149		0.0031		-0.052	0.413	0.072	0.0676
rs2197551		2		CB		-0.185		0.0307		-0.012	0.917	-0.126	0.0692
rs2547996		5		NFTfore		-0.134		0.005		0.035	0.555	-0.067	0.0693
rs9425592		1		NFThind		-0.184		0.000437		0.087	0.161	-0.072	0.07
rs1029563		7		TAUTHhind		-0.256		4.31e-05		0.119	0.0748	-0.082	0.0707
rs2732744		7		overall		-0.228		0.000758		0.117	0.17	-0.095	0.0708
rs2022421		6		TA		-0.374		0.00626		0.095	0.58	-0.193	0.071
rs9425592		1		TAfore		-0.148		0.00815		0.015	0.806	-0.075	0.0715
rs17616515		7		TAUTH		0.189		0.000307		-0.086	0.151	0.071	0.0718
rs2475229		10		CBhind		-0.258		0.0278		-0.015	0.918	-0.165	0.0718
rs2547996		5		TAfore		-0.09		0.109		-0.056	0.363	-0.074	0.072
rs9875837		3		TA		-0.137		0.0199		0.002	0.979	-0.081	0.073
rs1868402		2		TAfore		0.066		0.283		0.102	0.142	0.082	0.0749
rs7433256		3		TAUTHfore		-1.114		3.74e-05		0.268	0.235	-0.305	0.0769
rs575598		1		fore		-0.131		0.0704		-0.05	0.611	-0.103	0.0778
rs7433256		3		NFT		-0.853		0.00148		0.171	0.511	-0.328	0.0781
rs1029563		7		TAUTH		-0.261		6.61e-05		0.122	0.0823	-0.084	0.0783
rs6762033		3		TAfore		-0.154		0.0506		-0.04	0.645	-0.102	0.0784
rs9875837		3		TAhind		0.101		0.0546		0.027	0.676	0.071	0.0784
rs16904149		8		TAUTHfore		-0.239		0.0373		-0.048	0.655	-0.138	0.0784
rs2022421		6		TAfore		-0.288		0.0306		-0.016	0.918	-0.177	0.0831
rs767092		4		CB		-0.189		0.0154		0.019	0.834	-0.103	0.0835
rs2197551		2		TAUTH		-0.123		0.16		-0.112	0.314	-0.119	0.084
rs2475229		10		hind		-0.245		0.0403		-0.025	0.869	-0.163	0.084
rs2022421		6		TAUTHfore		-0.308		0.0162		0.027	0.857	-0.168	0.0846
rs17616515		7		TAUTHhind		0.168		0.000783		-0.072	0.209	0.065	0.0848
rs154239		3		CBhind		-0.147		0.00901		0.025	0.695	-0.073	0.0855
rs7632726		3		NFThind		-0.113		0.0589		-0.03	0.664	-0.077	0.0863
rs17616515		7		fore		0.187		0.000282		-0.129	0.0533	0.07	0.0865
rs2732744		7		CBfore		-0.174		0.00205		0.091	0.214	-0.076	0.0872
rs2732744		7		NFT		-0.165		0.00768		0.058	0.478	-0.084	0.088
rs1945148		18		NFThind		0.121		0.0243		-0.006	0.923	0.071	0.0896
rs2022421		6		NFTfore		-0.319		0.00503		0.146	0.34	-0.154	0.09
rs1868402		2		TAUTHhind		0.028		0.635		0.132	0.0451	0.074	0.0911
rs2208927		14		NFTfore		-0.167		0.00157		0.102	0.149	-0.071	0.0915
rs7107683		11		NFTfore		-0.223		0.025		-0.001	0.991	-0.125	0.0923
rs767092		4		CBhind		-0.166		0.0367		-0.016	0.854	-0.098	0.0938
rs16964707		13		NFTfore		-0.371		0.0179		0.041	0.824	-0.2	0.094
rs10486848		7		CBfore		-0.191		0.00162		0.097	0.195	-0.077	0.0999
rs17616515		7		overall		0.195		0.000476		-0.123	0.0769	0.071	0.101
rs3088159		15		TAUTH		-0.124		0.037		-0.003	0.968	-0.075	0.101
rs11203544		8		CBfore		-0.134		0.203		-0.112	0.301	-0.124	0.102
rs10486848		7		TAUTHhind		-0.212		0.00123		0.082	0.253	-0.079	0.103
rs10486848		7		TAhind		0.183		0.0044		-0.057	0.43	0.078	0.104
rs575598		1		CBfore		-0.076		0.245		-0.102	0.248	-0.085	0.104
rs2732744		7		NFTfore		-0.153		0.00587		0.065	0.363	-0.071	0.105
rs1333619		6		CBfore		-0.117		0.0523		-0.012	0.877	-0.077	0.105
rs6543017		2		NFThind		-0.12		0.124		-0.064	0.496	-0.097	0.105
rs767092		4		overall		-0.243		0.00416		0.096	0.347	-0.105	0.107
rs16904149		8		TAhind		0.245		0.0254		0.002	0.985	0.125	0.108
rs575598		1		CB		-0.066		0.362		-0.136	0.148	-0.092	0.108
rs2475229		10		NFTfore		-0.169		0.0988		-0.063	0.66	-0.134	0.109
rs10486848		7		TAUTH		-0.214		0.00189		0.079	0.292	-0.081	0.11
rs9425592		1		NFT		-0.165		0.00199		0.091	0.174	-0.066	0.113
rs643472		8		NFTfore		0.101		0.0622		0.014	0.83	0.066	0.114
rs1029563		7		NFThind		-0.165		0.0085		0.046	0.523	-0.074	0.116
rs6543017		2		NFT		-0.123		0.119		-0.055	0.586	-0.097	0.117
rs10486848		7		NFThind		-0.157		0.0172		0.03	0.695	-0.078	0.118
rs1029563		7		CBhind		-0.27		3.35e-05		0.156	0.0254	-0.073	0.123
rs767092		4		hind		-0.191		0.0184		0.031	0.731	-0.093	0.124
rs767092		4		CBfore		-0.177		0.0125		0.058	0.505	-0.084	0.126
rs1868402		2		TAUTHfore		0.02		0.736		0.123	0.0599	0.067	0.128
rs3088159		15		overall		-0.096		0.127		-0.041	0.623	-0.076	0.13
rs1868402		2		TA		0.044		0.49		0.113	0.129	0.073	0.13
rs1029563		7		CBfore		-0.225		0.000102		0.164	0.0186	-0.067	0.131
rs10486848		7		fore		-0.196		0.00374		0.1	0.23	-0.079	0.131
rs2208927		14		TAUTHfore		-0.122		0.0415		0.005	0.941	-0.068	0.132
rs2208927		14		fore		-0.117		0.0516		0.011	0.891	-0.072	0.135
rs12203224		6		TAUTHfore		0.125		0.0211		-0.022	0.717	0.06	0.135
rs1029563		7		fore		-0.242		0.000183		0.172	0.0273	-0.074	0.135
rs17616515		7		hind		0.167		0.00168		-0.087	0.16	0.06	0.136
rs154239		3		TAhind		0.099		0.0616		0.006	0.929	0.06	0.136
rs3903470		3		TAfore		-0.115		0.0408		0.01	0.879	-0.064	0.139
rs767092		4		fore		-0.238		0.00245		0.139	0.154	-0.09	0.139
rs7433256		3		TA		-0.371		0.204		-0.216	0.402	-0.284	0.141
rs1029563		7		NFT		-0.175		0.00594		0.081	0.295	-0.072	0.143
rs2732744		7		NFThind		-0.133		0.0286		0.03	0.686	-0.069	0.145
rs6723687		2		TAhind		0.28		0.041		-0.107	0.61	0.165	0.15
rs11928846		3		CBfore		-0.086		0.236		-0.077	0.427	-0.083	0.154
rs6723687		2		NFThind		-0.229		0.101		-0.01	0.966	-0.167	0.158
rs10492532		13		fore		-0.235		0.0684		0.012	0.943	-0.145	0.158
rs2305196		10		TA		-0.108		0.0806		-0.007	0.931	-0.067	0.16
rs10486848		7		NFT		-0.158		0.018		0.059	0.476	-0.072	0.161
rs6543017		2		NFTfore		-0.105		0.14		-0.035	0.695	-0.077	0.162
rs2305196		10		TAhind		0.115		0.0376		-0.024	0.724	0.059	0.165
rs10492532		13		CBfore		-0.147		0.205		-0.09	0.556	-0.126	0.172
rs643472		8		TAUTHhind		0.078		0.196		0.04	0.547	0.06	0.173
rs7433256		3		TAfore		-0.281		0.322		-0.221	0.358	-0.246	0.179
rs1868402		2		fore		0.04		0.501		0.098	0.204	0.062	0.189
rs767092		4		TAUTHhind		-0.151		0.0482		0.019	0.82	-0.074	0.19
rs10492532		13		TAfore		-0.145		0.275		-0.114	0.459	-0.132	0.19
rs643472		8		TAUTH		0.106		0.0922		0.006	0.93	0.061	0.191
rs575598		1		CBhind		-0.033		0.653		-0.133	0.133	-0.074	0.191
rs6922617		6		CBhind		0.008		0.949		-0.226	0.0649	-0.113	0.198
rs2732744		7		TAhind		0.134		0.0243		-0.052	0.47	0.058	0.202
rs1029563		7		TAUTHfore		-0.208		0.00123		0.103	0.121	-0.058	0.208
rs7433256		3		TAhind		0.298		0.252		0.149	0.517	0.215	0.213
rs2197551		2		TAhind		0.211		0.00986		-0.145	0.176	0.081	0.214
rs10492532		13		NFThind		-0.315		0.0113		0.189	0.226	-0.12	0.216
rs17470661		4		NFThind		-0.132		0.0841		0.02	0.835	-0.073	0.222
rs575598		1		TAfore		-0.052		0.491		-0.096	0.283	-0.07	0.223
rs12203224		6		NFThind		0.078		0.141		0.004	0.952	0.049	0.234
rs2197551		2		TA		-0.214		0.0198		0.132	0.271	-0.086	0.235
rs575598		1		TA		-0.033		0.67		-0.128	0.181	-0.071	0.24
rs9875837		3		TAfore		-0.107		0.061		0.026	0.696	-0.051	0.24
rs2197551		2		fore		-0.132		0.127		0.019	0.878	-0.083	0.244
rs10486848		7		TAUTHfore		-0.16		0.0175		0.059	0.403	-0.056	0.247
rs2022421		6		TAhind		0.304		0.0127		-0.202	0.19	0.11	0.25
rs2732744		7		fore		-0.156		0.0133		0.11	0.177	-0.057	0.251
rs2305196		10		TAfore		-0.078		0.198		-0.017	0.807	-0.052	0.255
rs2305196		10		CBfore		-0.087		0.0981		0.022	0.754	-0.047	0.257
rs11928846		3		TAfore		-0.085		0.308		-0.051	0.603	-0.071	0.265
rs2732744		7		TAUTHhind		-0.157		0.01		0.091	0.193	-0.051	0.271
rs2197551		2		CBfore		-0.106		0.174		0.005	0.966	-0.069	0.275
rs10492532		13		NFT		-0.308		0.0147		0.245	0.145	-0.109	0.28
rs1029563		7		TA		-0.206		0.00282		0.129	0.0887	-0.054	0.283
rs6922617		6		CB		0.01		0.936		-0.209	0.11	-0.094	0.294
rs7433256		3		NFTfore		-0.596		0.0137		0.206	0.367	-0.173	0.296
rs1868402		2		overall		0.015		0.812		0.109	0.173	0.053	0.296
rs12203224		6		NFT		0.066		0.222		0.007	0.92	0.044	0.301
rs9875837		3		TAUTHhind		-0.108		0.0438		0.05	0.426	-0.042	0.304
rs10486848		7		TA		-0.168		0.0202		0.092	0.257	-0.053	0.324
rs7107683		11		TAhind		0.039		0.714		-0.199	0.0732	-0.076	0.326
rs643472		8		TAUTHfore		0.121		0.0481		-0.045	0.495	0.044	0.327
rs643472		8		NFT		0.065		0.284		0.017	0.827	0.046	0.33
rs1333619		6		NFTfore		-0.107		0.073		0.05	0.493	-0.044	0.336
rs1868402		2		CBfore		0.072		0.182		-0.014	0.843	0.039	0.353
rs575598		1		TAhind		0		0.995		0.125	0.143	0.049	0.359
rs643472		8		overall		0.101		0.132		-0.031	0.701	0.047	0.361
rs7107683		11		fore		-0.199		0.0776		0.087	0.499	-0.074	0.379
rs2732744		7		TAUTH		-0.15		0.0191		0.101	0.171	-0.042	0.38
rs2208927		14		CB		-0.079		0.185		0.024	0.756	-0.041	0.385
rs643472		8		CBfore		0.068		0.221		-0.011	0.875	0.037	0.392
rs7107683		11		overall		-0.292		0.0164		0.185	0.166	-0.076	0.395
rs643472		8		fore		0.108		0.0797		-0.063	0.409	0.041	0.396
rs1868402		2		TAhind		-0.008		0.881		-0.075	0.259	-0.037	0.397
rs643472		8		hind		0.073		0.254		-0.002	0.978	0.04	0.404
rs2208927		14		TAhind		0.039		0.499		-0.153	0.0311	-0.037	0.408
rs2022421		6		CB		-0.293		0.022		0.283	0.0931	-0.083	0.415
rs767092		4		TAUTH		-0.156		0.0512		0.083	0.346	-0.048	0.419
rs2197551		2		TAfore		-0.152		0.0878		0.096	0.389	-0.056	0.423
rs575598		1		TAUTHfore		-0.118		0.102		0.059	0.484	-0.043	0.43
rs2208927		14		CBfore		-0.038		0.48		-0.027	0.713	-0.034	0.431
rs7107683		11		TAUTHfore		-0.213		0.0569		0.086	0.43	-0.06	0.442
rs6922617		6		hind		-0.001		0.996		-0.136	0.285	-0.07	0.444
rs2022421		6		CBfore		-0.203		0.0794		0.178	0.262	-0.071	0.449
rs9425592		1		NFTfore		-0.081		0.0903		0.053	0.368	-0.028	0.459
rs1868402		2		hind		-0.012		0.843		0.097	0.176	0.034	0.461
rs10492532		13		TAUTHfore		-0.221		0.0846		0.125	0.388	-0.069	0.469
rs7107683		11		hind		-0.317		0.00628		0.215	0.0714	-0.059	0.477
rs2208927		14		CBhind		-0.094		0.121		0.059	0.421	-0.032	0.493
rs10486848		7		NFTfore		-0.095		0.112		0.062	0.389	-0.031	0.501
rs6922617		6		CBfore		-0.001		0.993		-0.118	0.334	-0.055	0.508
rs6922617		6		overall		0.002		0.989		-0.138	0.336	-0.064	0.513
rs17616515		7		CBfore		0.099		0.0332		-0.101	0.0898	0.023	0.523
rs3088159		15		CBfore		0.032		0.545		0.017	0.809	0.027	0.528
rs7107683		11		TAUTH		-0.295		0.00992		0.2	0.0834	-0.05	0.534
rs3088159		15		fore		-0.045		0.445		0.002	0.984	-0.029	0.546
rs1029563		7		NFTfore		-0.118		0.04		0.1	0.138	-0.026	0.547
rs2208927		14		TAfore		-0.055		0.373		0.011	0.879	-0.028	0.558
rs2197551		2		TAUTHfore		-0.045		0.601		-0.03	0.776	-0.039	0.558
rs6922617		6		TAfore		-0.034		0.791		-0.066	0.594	-0.051	0.57
rs2732744		7		TAfore		-0.036		0.575		0.105	0.156	0.025	0.605
rs643472		8		CB		0.049		0.42		-0.012	0.873	0.024	0.605
rs3088159		15		TAUTHfore		-0.066		0.258		0.036	0.593	-0.023	0.609
rs2732744		7		TA		-0.106		0.113		0.09	0.256	-0.025	0.629
rs12203224		6		NFTfore		0.025		0.601		0.007	0.91	0.018	0.63
rs2022421		6		CBhind		-0.283		0.0299		0.301	0.0571	-0.047	0.64
rs643472		8		NFThind		0.032		0.586		0.005	0.939	0.021	0.642
rs6922617		6		TA		0.002		0.988		-0.088	0.506	-0.043	0.645
rs643472		8		TAfore		0.068		0.286		-0.126	0.0681	-0.021	0.65
rs2732744		7		TAUTHfore		-0.1		0.109		0.081	0.243	-0.019	0.678
rs7107683		11		TAUTHhind		-0.276		0.0114		0.217	0.0483	-0.032	0.683
rs767092		4		NFTfore		-0.108		0.122		0.209	0.0128	0.022	0.683
rs6922617		6		fore		0.007		0.957		-0.086	0.529	-0.036	0.699
rs2475229		10		NFT		-0.093		0.415		0.083	0.612	-0.036	0.704
rs7107683		11		TA		-0.107		0.375		0.18	0.146	0.033	0.705
rs1868402		2		CB		0.027		0.645		-0.003	0.971	0.016	0.738
rs7107683		11		TAfore		-0.156		0.182		0.099	0.392	-0.027	0.739
rs17616515		7		CBhind		0.031		0.556		-0.07	0.24	-0.013	0.739
rs3088159		15		TAfore		0.018		0.772		0.012	0.867	0.015	0.742
rs1868402		2		NFT		-0.096		0.102		0.119	0.116	-0.015	0.743
rs10492532		13		NFTfore		-0.181		0.111		0.225	0.126	-0.029	0.747
rs9875837		3		NFTfore		-0.056		0.249		0.062	0.329	-0.012	0.749
rs6922617		6		NFThind		0.012		0.922		-0.068	0.588	-0.027	0.76
rs767092		4		TAUTHfore		-0.136		0.0833		0.115	0.164	-0.017	0.76
rs17616515		7		TAhind		-0.065		0.187		0.115	0.0459	0.011	0.771
rs7107683		11		CBfore		-0.025		0.806		0.08	0.487	0.021	0.783
rs643472		8		TAhind		-0.075		0.197		0.073	0.278	-0.011	0.796
rs17616515		7		TAfore		0.105		0.0501		-0.11	0.0675	0.01	0.799
rs1868402		2		NFThind		-0.093		0.11		0.11	0.119	-0.011	0.808
rs1868402		2		NFTfore		-0.07		0.185		0.085	0.198	-0.01	0.816
rs643472		8		TA		0.082		0.213		-0.13	0.0797	-0.011	0.82
rs3088159		15		CB		0.021		0.718		-0.009	0.908	0.01	0.829
rs6922617		6		TAhind		-0.042		0.723		0.078	0.511	0.018	0.83
rs643472		8		CBhind		0.034		0.583		-0.021	0.766	0.01	0.836
rs9875837		3		NFT		-0.048		0.378		0.062	0.396	-0.009	0.841
rs6922617		6		NFT		0.031		0.804		-0.077	0.569	-0.018	0.842
rs2475229		10		NFThind		-0.038		0.733		0.119	0.435	0.017	0.85
rs3088159		15		TA		0.012		0.849		0.002	0.979	0.008	0.869
rs17616515		7		CB		0.073		0.154		-0.096	0.13	0.006	0.876
rs10486848		7		TAfore		-0.109		0.121		0.11	0.146	-0.008	0.884
rs17616515		7		TA		0.102		0.0648		-0.126	0.0515	0.006	0.889
rs767092		4		NFT		-0.113		0.144		0.192	0.046	0.007	0.907
rs3088159		15		TAhind		-0.004		0.939		0.018	0.791	0.005	0.915
rs6922617		6		TAUTHfore		-0.004		0.975		-0.013	0.911	-0.009	0.918
rs6922617		6		TAUTH		-0.007		0.955		-0.01	0.937	-0.009	0.923
rs1029563		7		TAfore		-0.134		0.046		0.157	0.0261	0.004	0.928
rs3088159		15		CBhind		0.01		0.866		-0.023	0.743	-0.004	0.937
rs9875837		3		NFThind		-0.031		0.564		0.057	0.403	0.003	0.948
rs767092		4		NFThind		-0.096		0.211		0.137	0.128	0.002	0.969
rs7107683		11		CBhind		-0.065		0.569		0.071	0.539	0.002	0.977
rs2208927		14		TA		-0.059		0.359		0.093	0.241	0.001	0.983
rs1868402		2		CBhind		-0.011		0.859		0.012	0.865	-0.001	0.983
rs6922617		6		NFTfore		0.072		0.518		-0.081	0.494	0	0.997
rs7107683		11		CB		-0.066		0.554		0.079	0.521	0	0.997
rs6922617		6		TAUTHhind		0.003		0.982		-0.002	0.985	0	0.999

## Sheet: Suppl.Table6.
Supplementary Table 4. Novel loci gene names and descriptions
Gene symbol	Gene name	PANTHER21 Family/Subfamily	PANTHER Protein Class
TBC1D8	TBC1 domain family member 8;TBC1D8;ortholog	TBC1 DOMAIN FAMILY MEMBER 8 (PTHR22957:SF260)	hydrolase(PC00121);G-protein modulator(PC00095)
HK1	Hexokinase-1;HK1;ortholog	HEXOKINASE-1 (PTHR19443:SF10)
PPP2R3A	Serine/threonine-protein phosphatase 2A regulatory subunit B'' subunit alpha;PPP2R3A;ortholog	SERINE/THREONINE-PROTEIN PHOSPHATASE 2A REGULATORY SUBUNIT B'' SUBUNIT ALPHA (PTHR14095:SF3)	protein phosphatase(PC00181);protein phosphatase(PC00195)
EPHB1	Ephrin type-B receptor 1;EPHB1;ortholog	EPHRIN TYPE-B RECEPTOR 1 (PTHR24416:SF173)
CALB1	Calbindin;CALB1;ortholog	CALBINDIN (PTHR19972:SF3)	calcium-binding protein(PC00060)
OLIG3	Oligodendrocyte transcription factor 3;OLIG3;ortholog	OLIGODENDROCYTE TRANSCRIPTION FACTOR 3 (PTHR19290:SF96)	basic helix-loop-helix transcription factor(PC00218);nuclease(PC00055)
ATP2B2	Plasma membrane calcium-transporting ATPase 2;ATP2B2;ortholog	PLASMA MEMBRANE CALCIUM-TRANSPORTING ATPASE 2 (PTHR24093:SF254)	cation transporter(PC00227);ion channel(PC00068);hydrolase(PC00133)
ST6GAL1	Beta-galactoside alpha-2,6-sialyltransferase 1;ST6GAL1;ortholog	BETA-GALACTOSIDE ALPHA-2,6-SIALYLTRANSFERASE 1 (PTHR13713:SF55)
IFNGR1	Interferon gamma receptor 1;IFNGR1;ortholog	INTERFERON GAMMA RECEPTOR 1 (PTHR20859:SF5)	type I cytokine receptor(PC00197);type II cytokine receptor(PC00084);defense/immunity protein(PC00231)
SEC13	Protein SEC13 homolog;SEC13;ortholog	PROTEIN SEC13 HOMOLOG (PTHR11024:SF8)	membrane trafficking regulatory protein(PC00150)
SPTBN5	Spectrin beta chain, non-erythrocytic 5;SPTBN5;ortholog	SPECTRIN BETA CHAIN, NON-ERYTHROCYTIC 5 (PTHR11915:SF265)	non-motor actin binding protein(PC00085)
EHD4	EH domain-containing protein 4;EHD4;ortholog	EH DOMAIN-CONTAINING PROTEIN 4 (PTHR11216:SF57)	membrane traffic protein(PC00150);G-protein modulator(PC00095);calcium-binding protein(PC00022)
SGCZ	zeta-sarcoglycan;SGC;ortholog	ZETA-SARCOGLYCAN (PTHR12939:SF5)	cytoskeletal protein(PC00085)
www.pantherdb.org/pathway/
21. Mi, H., Poudel, S., Muruganujan, A., Casagrande, J.T. & Thomas, P.D. PANTHER version 10: expanded protein families and functions, and analysis tools. Nucleic Acids Res. 44, D336-42 (2016).
